# Supplementary material for: Serum metabolome and liver transcriptome reveal acrolein inhalation-induced sex-specific homeostatic dysfunction
Source: Sci Rep. 2023 Dec 1;13:21179. doi: 10.1038/s41598-023-48413-w (PMC10692194; doi:10.1038/s41598-023-48413-w)
Supplement: Supplementary file 2 — Supplementary Tables. [file 41598_2023_48413_MOESM2_ESM.xlsx]

## Sheet: Supplemental Table 1
Supplemental Table 1. Heatmap table of statistically significant metabolites profiled in this study. Biochemicals are seperated by super-pathway and sub-pathway, and have accompanying KEGG and HMDB identifiers, if available. Red and green shaded cells indicate p≤0.05 (red indicates that the mean values are significantly higher for that comparison; green values significantly lower). Light red and …
	Metabolon Inc. Metabolite Profiling									X	Fold of Change							X	Statistical Values																		X
											ANOVA Global			Two-Way ANOVA Contrasts					ANOVA Global						Two-Way ANOVA Contrasts
											Treatment	Sex	Treatment:Sex Interaction	Acro Male	Acro Female	Air Female	Acro Female		Treatment		Sex		Treatment:Sex Interaction		Acro Male		Acro Female		Air Female		Acro Female		Acro Female		Acro Male			Super Pathway	Sub Pathway	Chemical ID	CAS
																									Air Male		Air Female		Air Male		Acro Male		Air Male		Air Female
	Pathway Sort Order	Super Pathway	Sub Pathway	Biochemical Name	Platform	Comp ID	KEGG	HMDB	PUBCHEM					Air Male	Air Female	Air Male	Acro Male		p-value	q-value	p-value	q-value	p-value	q-value	p-value	q-value	p-value	q-value	p-value	q-value	p-value	q-value	p-value	q-value	p-value	q-value
	1	Amino Acid	Glycine, Serine and Threonine Metabolism	glycine	LC/MS pos early	58	C00037	HMDB0000123	750					0.95	0.98	0.69	0.7		0.3525	0.568	3.1706e-09	1.3176e-08	0.7819	0.8242	0.3938	0.5292	0.6402	0.9977	4.9612e-07	2.9584e-06	1.1218e-06	4.2048e-06	1.9223e-07	1.5064e-06	3.0599e-06	1.1751e-05		Amino Acid	Glycine, Serine and Threonine Metabolism	340	56-40-6
	2			N-acetylglycine	LC/MS pos early	27710		HMDB0000532	10972					1.12	0.94	0.95	0.8		0.7244	0.7526	0.0623	0.0363	0.3062	0.7661	0.3315	0.4931	0.6298	0.9977	0.5209	0.2901	0.045	0.0336	0.2665	0.1968	0.1148	0.0756		Amino Acid	Glycine, Serine and Threonine Metabolism	100001006	543-24-8
	5			sarcosine	LC/MS pos early	1516	C00213	HMDB0000271	1088					1.11	1.05	0.7	0.66		0.2872	0.5231	6.355e-06	1.3205e-05	0.6206	0.8173	0.2724	0.463	0.6806	0.9977	0.0008	0.0019	0.0002	0.0003	0.0022	0.0046	6.0142e-05	0.0002		Amino Acid	Glycine, Serine and Threonine Metabolism	1023	107-97-1
	6			dimethylglycine	LC/MS pos early	5086	C03626	HMDB0000092	673					1.1	1.09	1.01	0.99		0.0006	0.041	0.9883	0.3215	0.7465	0.8173	0.0053	0.0876	0.0148	0.7428	0.8111	0.3781	0.8271	0.2754	0.0087	0.0138	0.0091	0.0099		Amino Acid	Glycine, Serine and Threonine Metabolism	806	1118-68-9
	7			betaine	LC/MS pos early	3141	C00719	HMDB0000043	247					0.99	0.94	1.1	1.04		0.5117	0.6585	0.2919	0.1283	0.5111	0.796	0.9995	0.7625	0.3557	0.9717	0.2299	0.165	0.773	0.2628	0.7725	0.3986	0.2301	0.1306		Amino Acid	Glycine, Serine and Threonine Metabolism	799	107-43-7
	10			serine	LC/MS pos early	1648	C00065	HMDB0000187	5951					0.92	0.94	0.97	0.98		0.0444	0.2424	0.475	0.1889	0.7786	0.8236	0.1011	0.2978	0.2032	0.9544	0.4821	0.2745	0.7573	0.2592	0.0557	0.0606	0.3282	0.1682		Amino Acid	Glycine, Serine and Threonine Metabolism	503	56-45-1
	11			N-acetylserine	LC/MS polar	37076		HMDB0002931	65249					0.99	1.1	0.97	1.07		0.4678	0.6343	0.7498	0.2674	0.343	0.7788	0.8718	0.7361	0.2403	0.9544	0.6518	0.335	0.3709	0.1602	0.4608	0.2915	0.7712	0.3184		Amino Acid	Glycine, Serine and Threonine Metabolism	100001851	97-14-3
	16			2-methylserine	LC/MS pos early	53229	C02115		94309					0.84	0.92	0.83	0.91		0.2368	0.49	0.2087	0.0975	0.8456	0.8281	0.4781	0.5801	0.3283	0.9679	0.4451	0.2618	0.3026	0.1395	0.0901	0.0879	0.9558	0.3682		Amino Acid	Glycine, Serine and Threonine Metabolism	100009246
	17			threonine	LC/MS pos early	1284	C00188	HMDB0000167	6288					0.89	0.95	1.08	1.15		0.0915	0.3338	0.0272	0.0179	0.5244	0.7972	0.1024	0.2995	0.4357	0.9895	0.2342	0.1653	0.0446	0.0334	0.6709	0.3688	0.0081	0.009		Amino Acid	Glycine, Serine and Threonine Metabolism	564	72-19-5
	18			N-acetylthreonine	LC/MS neg	33939		HMDB0062557	152204					0.81	0.98	0.94	1.13		0.2648	0.5104	0.6056	0.2267	0.3373	0.7788	0.1476	0.358	0.9087	0.9977	0.7492	0.3639	0.2991	0.1385	0.6645	0.3677	0.251	0.1382		Amino Acid	Glycine, Serine and Threonine Metabolism	100001274	17093-74-2
	29		Alanine and Aspartate Metabolism	alanine	LC/MS pos early	1126	C00041	HMDB0000161	5950					1.03	1.02	0.93	0.92		0.5597	0.6809	0.0685	0.0394	0.9348	0.8487	0.6378	0.6523	0.722	0.9977	0.2074	0.1556	0.171	0.0914	0.3575	0.2459	0.0901	0.0626		Amino Acid	Alanine and Aspartate Metabolism	811	56-41-7
	31			N-acetylalanine	LC/MS polar	1585	C02847	HMDB0000766	88064					1	1.07	1.04	1.12		0.5699	0.6846	0.1919	0.0912	0.6111	0.8173	0.966	0.7588	0.4481	0.9895	0.562	0.3072	0.2017	0.1032	0.1879	0.1551	0.5908	0.2612		Amino Acid	Alanine and Aspartate Metabolism	1110	97-69-8
	32			N-methylalanine	LC/MS pos early	37069	C02721	HMDB0094692	4377					1.16	0.99	1.59	1.36		0.3617	0.5747	0.001	0.001	0.3621	0.7844	0.2019	0.4102	0.9995	1	0.0029	0.0055	0.0511	0.0373	0.0029	0.0057	0.0512	0.0401		Amino Acid	Alanine and Aspartate Metabolism	100001823	600-21-5
	33			N,N-dimethylalanine	LC/MS pos early	63151			5488191					1.04	0.92	1.25	1.11		0.9251	0.7982	0.0549	0.0326	0.4414	0.7859	0.6308	0.6488	0.5405	0.9895	0.0596	0.0584	0.3859	0.1654	0.1845	0.1528	0.1469	0.0914		Amino Acid	Alanine and Aspartate Metabolism	100020371	2812-31-9
	35			N-carbamoylalanine	LC/MS pos early	52340			426409					1.08	1.23	1.01	1.15		0.0961	0.341	0.3018	0.1317	0.4571	0.7859	0.4929	0.5847	0.0918	0.9544	0.8333	0.3847	0.2133	0.1068	0.0611	0.0654	0.6328	0.2753		Amino Acid	Alanine and Aspartate Metabolism	100006369	77340-50-2
	36			aspartate	LC/MS pos early	443	C00049	HMDB0000191	5960					1.06	1.03	0.66	0.64		0.5441	0.676	6.9873e-05	0.0001	0.8452	0.8281	0.5709	0.6252	0.7699	0.9977	0.0029	0.0055	0.0015	0.0022	0.0057	0.0099	0.0008	0.0013		Amino Acid	Alanine and Aspartate Metabolism	234	56-84-8
	37			N-acetylaspartate (NAA)	LC/MS polar	22185	C01042	HMDB0000812	65065					1.23	1.08	1.35	1.18		0.0393	0.2304	0.0013	0.0013	0.3154	0.7661	0.0332	0.1878	0.4157	0.9895	0.003	0.0056	0.0691	0.0461	0.0004	0.0012	0.2886	0.1539		Amino Acid	Alanine and Aspartate Metabolism	100000787	997-55-7;997-55-7
	40			asparagine	LC/MS pos early	512	C00152	HMDB0000168	6267					1.02	1.02	0.9	0.9		0.3942	0.5927	0.0006	0.0007	0.9801	0.8507	0.5335	0.6062	0.5567	0.9977	0.0096	0.0138	0.0089	0.0094	0.0348	0.0408	0.0023	0.0033		Amino Acid	Alanine and Aspartate Metabolism	917	70-47-3
	42			N-acetylasparagine	LC/MS pos early	33942		HMDB0006028	99715					1.09	0.91	1.04	0.87		0.9799	0.8065	0.3026	0.1319	0.1024	0.6649	0.2336	0.4338	0.2471	0.9544	0.649	0.3345	0.0643	0.0434	0.4738	0.2974	0.4525	0.214		Amino Acid	Alanine and Aspartate Metabolism	100001257	4033-40-3
	43			hydroxyasparagine**	LC/MS pos early	62060	C20631	HMDB32332	15991574					1.14	1.12	0.98	0.96		0.0015	0.0593	0.4535	0.1822	0.7321	0.8173	0.0102	0.1128	0.0294	0.8594	0.771	0.3686	0.4411	0.1794	0.0537	0.0587	0.0053	0.0064		Amino Acid	Alanine and Aspartate Metabolism	100020205
	46		Glutamate Metabolism	glutamate	LC/MS pos early	57	C00025 C00217	HMDB0000148	33032					0.97	1	0.63	0.65		0.959	0.8003	1.3083e-06	3.42e-06	0.7545	0.8173	0.7967	0.7038	0.8533	0.9977	6.3984e-05	0.0002	0.0002	0.0004	9.8511e-05	0.0004	0.0001	0.0003		Amino Acid	Glutamate Metabolism	561	56-86-0
	47			glutamine	LC/MS pos early	53	C00064	HMDB0000641	5961					1	0.95	1.03	0.98		0.3215	0.5429	0.9129	0.3034	0.3426	0.7788	0.9753	0.7616	0.175	0.9544	0.4528	0.2634	0.5493	0.2089	0.5291	0.3215	0.4348	0.2079		Amino Acid	Glutamate Metabolism	563	56-85-9
	48			alpha-ketoglutaramate*	LC/MS polar	62101	C00940	HMDB0001552	48					0.97	1.08	0.86	0.96		0.6631	0.7258	0.1061	0.0562	0.4033	0.7859	0.7739	0.6986	0.3704	0.9757	0.0869	0.0797	0.56	0.2116	0.3872	0.2617	0.1469	0.0914		Amino Acid	Glutamate Metabolism	100002397	18465-19-5
	49			N-acetylglutamate	LC/MS pos early	15720	C00624	HMDB0001138	70914					1.06	0.89	0.97	0.81		0.8753	0.7865	0.1602	0.0781	0.3135	0.7661	0.5431	0.6104	0.409	0.9895	0.767	0.3684	0.0933	0.0584	0.2662	0.1968	0.369	0.1825		Amino Acid	Glutamate Metabolism	100000282	5817-08-03
	50			N-acetylglutamine	LC/MS pos early	33943	C02716	HMDB0006029	182230					1.21	0.94	1.37	1.06		0.227	0.4857	0.0011	0.0012	0.0208	0.6018	0.0152	0.1362	0.3823	0.9806	0.0002	0.0007	0.367	0.1592	0.0019	0.0042	0.0844	0.0603		Amino Acid	Glutamate Metabolism	100001253	2490-97-3
	53			4-hydroxyglutamate	LC/MS pos early	40499	C03079	HMDB0001344	439902					2.78	1.25	0.73	0.33		0.0006	0.041	0.0005	0.0006	0.0168	0.6018	0.0001	0.0375	0.319	0.9679	0.2912	0.1928	0.0001	0.0003	0.951	0.4491	1.1422e-05	3.7434e-05		Amino Acid	Glutamate Metabolism	100002544	2485-33-8
	57			N-acetyl-aspartyl-glutamate (NAAG)	LC/MS pos early	35665	C12270	HMDB0001067	188803					1.07	0.98	1.42	1.29		0.8702	0.7865	0.0001	0.0002	0.5751	0.814	0.6087	0.6408	0.7778	0.9977	0.0013	0.0028	0.0083	0.0089	0.0025	0.0051	0.0043	0.0054		Amino Acid	Glutamate Metabolism	100001612	3106-85-2
	60			carboxyethyl-GABA	LC/MS pos early	40007		HMDB0002201	2572					1.53	0.89	1.51	0.87		0.1984	0.4598	0.2947	0.1291	0.0333	0.6018	0.0188	0.145	0.5072	0.9895	0.0276	0.0319	0.4026	0.1694	0.1043	0.0989	0.8591	0.3454		Amino Acid	Glutamate Metabolism	100003260	4386-03-02
	61			N-methyl-GABA	LC/MS pos early	39577	C15987		70703					1.08	0.95	1.16	1.01		0.8721	0.7865	0.3053	0.1326	0.4211	0.7859	0.4944	0.5847	0.6466	0.9977	0.2002	0.1518	0.8721	0.286	0.4004	0.2648	0.5367	0.2441		Amino Acid	Glutamate Metabolism	100003152	1119-48-8
	62			2-pyrrolidinone	LC/MS pos early	31675		HMDB0002039	12025					0.72	2.35	0.47	1.52		0.3362	0.5583	0.3635	0.1524	0.0617	0.6267	0.4901	0.5836	0.0489	0.9314	0.0529	0.0536	0.4665	0.1869	0.9691	0.4521	0.1907	0.1133		Amino Acid	Glutamate Metabolism	100001081	616-45-5
	72		Histidine Metabolism	histidine	LC/MS neg	59	C00135	HMDB0000177	6274					0.96	0.95	1	0.98		0.2369	0.49	0.7538	0.2679	0.84	0.8281	0.4813	0.5817	0.326	0.9679	0.9368	0.4123	0.7157	0.2488	0.2899	0.2091	0.5311	0.243		Amino Acid	Histidine Metabolism	355	5934-29-2
	73			1-methylhistidine	LC/MS neg	30460	C01152	HMDB0000001	92105					1.01	1.12	0.69	0.77		0.0851	0.3213	1.3211e-08	4.8659e-08	0.1401	0.6851	0.8479	0.7283	0.0281	0.8594	2.6888e-07	1.776e-06	2.757e-05	7.4835e-05	4.2868e-05	0.0002	1.8317e-07	9.5398e-07		Amino Acid	Histidine Metabolism	100001051	332-80-9
	74			3-methylhistidine	LC/MS neg	15677	C01152	HMDB0000479	64969					0.85	0.98	0.66	0.76		0.3438	0.562	0.0003	0.0003	0.4565	0.7859	0.2357	0.4346	0.8833	0.9977	0.0015	0.0032	0.0174	0.0158	0.0011	0.0026	0.0239	0.0217		Amino Acid	Histidine Metabolism	100000042	368-16-1
	75			N-acetylhistidine	LC/MS neg	33946	C02997	HMDB0032055	75619					1.11	1.04	1.37	1.28		0.4085	0.6007	0.0165	0.0116	0.9556	0.8497	0.5314	0.6053	0.5836	0.9977	0.0733	0.0696	0.0852	0.0546	0.0237	0.0298	0.2244	0.1279		Amino Acid	Histidine Metabolism	100001293	39145-52-3
	77			N-acetyl-3-methylhistidine*	LC/MS pos early	43256		HMDB0240341	193270					1.42	1.04	1.15	0.84		0.1523	0.4141	0.9283	0.3067	0.1888	0.7333	0.0576	0.2339	0.9289	0.9977	0.3169	0.2036	0.3801	0.1633	0.2773	0.2019	0.335	0.1698		Amino Acid	Histidine Metabolism	100002204	37841-04-6
	78			N-acetyl-1-methylhistidine*	LC/MS pos early	43255		HMDB0240340	53859791					1.31	1.27	0.41	0.4		0.047	0.245	1.6932e-08	6.098e-08	0.7903	0.8246	0.107	0.3036	0.2062	0.9544	4.6988e-06	2.1693e-05	2.0737e-06	7.1752e-06	8.8196e-05	0.0003	1.4538e-07	8.2496e-07		Amino Acid	Histidine Metabolism	100004299
	79			hydantoin-5-propionate	LC/MS polar	40473	C05565	HMDB0001212	782					1.3	1.2	1.05	0.97		0.1121	0.3606	0.812	0.2812	0.8567	0.8281	0.2069	0.4138	0.3081	0.9679	0.7675	0.3684	0.9676	0.3078	0.1935	0.1592	0.327	0.1678		Amino Acid	Histidine Metabolism	100002514	5624-26-0
	80			trans-urocanate	LC/MS pos early	607	C00785	HMDB0000301	736715					1.27	1.07	1.12	0.94		0.0884	0.3263	0.8475	0.2877	0.418	0.7859	0.0789	0.2642	0.5031	0.9895	0.4784	0.2727	0.6597	0.2355	0.1755	0.1473	0.2723	0.1463		Amino Acid	Histidine Metabolism	537	104-98-3
	82			imidazole propionate	LC/MS pos early	40730		HMDB0002271	70630					1	0.7	0.76	0.53		0.5421	0.6745	0.239	0.1088	0.4528	0.7859	0.9191	0.7541	0.3388	0.9679	0.7547	0.3649	0.177	0.0937	0.2095	0.1681	0.6793	0.2898		Amino Acid	Histidine Metabolism	100003434	1074-59-5
	83			formiminoglutamate	LC/MS pos early	43493	C00439	HMDB0000854	439233					1.78	0.8	1.69	0.76		0.1526	0.4141	0.2004	0.0941	0.0037	0.6018	0.003	0.074	0.217	0.9544	0.0039	0.0068	0.1798	0.0945	0.0607	0.0653	0.9095	0.3586		Amino Acid	Histidine Metabolism	100002500	816-90-0
	85			imidazole lactate	LC/MS pos early	15716	C05568	HMDB0002320	793					0.98	0.95	1.21	1.18		0.4682	0.6343	0.0015	0.0015	0.867	0.8281	0.6913	0.6732	0.5276	0.9895	0.0131	0.0175	0.022	0.0191	0.0506	0.0559	0.0053	0.0064		Amino Acid	Histidine Metabolism	100000263	14403-45-3
	86			carnosine	LC/MS pos early	1768	C00386	HMDB0000033	439224					0.81	1.13	0.76	1.05		0.598	0.7	0.8976	0.3005	0.4763	0.7909	0.383	0.5238	0.8944	0.9977	0.6782	0.3406	0.5517	0.2095	0.7773	0.4002	0.6427	0.2783		Amino Acid	Histidine Metabolism	249	305-84-0
	88			N-acetylcarnosine	LC/MS pos early	43488		HMDB0012881	9903482					1.3	1.11	1.1	0.94		0.2233	0.4836	0.7981	0.2782	0.5742	0.814	0.2109	0.417	0.6332	0.9977	0.5636	0.3073	0.8276	0.2754	0.2965	0.2119	0.4888	0.2286		Amino Acid	Histidine Metabolism	100004046	56353-15-2
	89			anserine	LC/MS neg	15747	C01262	HMDB0000194	112072					0.81	1.03	0.83	1.06		0.5152	0.6614	0.9038	0.3014	0.5531	0.8106	0.3814	0.5238	0.967	1	0.7374	0.361	0.6134	0.2253	0.7066	0.3801	0.585	0.2604		Amino Acid	Histidine Metabolism	100000044	10030-52-1
	90			histamine	LC/MS pos early	1574	C00388	HMDB0000870	774					1.28	0.99	1.18	0.91		0.2554	0.5072	0.9631	0.3153	0.1124	0.6649	0.059	0.2359	0.7327	0.9977	0.2414	0.1688	0.2673	0.1277	0.3995	0.2646	0.4361	0.208		Amino Acid	Histidine Metabolism	354	51-45-6
	92			1-methylhistamine	LC/MS pos early	43831	C05127	HMDB0000898	3614					1.26	1.46	0.36	0.42		0.6485	0.7224	6.92e-05	0.0001	0.6723	0.8173	0.5353	0.6062	0.9813	1	0.0042	0.0072	0.001	0.0016	0.0044	0.0081	0.001	0.0016		Amino Acid	Histidine Metabolism	100001204	501-75-7
	93			1-methyl-4-imidazoleacetate	LC/MS pos early	32350	C05828	HMDB0002820	75810					0.65	0.91	0.9	1.25		0.1331	0.39	0.9919	0.3218	0.4994	0.7959	0.1267	0.3279	0.5419	0.9895	0.637	0.3322	0.6269	0.2282	0.2845	0.2062	0.2783	0.149		Amino Acid	Histidine Metabolism	100001208	2625-49-2
	94			1-methyl-5-imidazoleacetate	LC/MS pos early	62946		HMDB04988	6451814					1.02	1.04	1.76	1.79		0.6467	0.7214	6.1844e-05	9.6841e-05	0.9777	0.8504	0.7605	0.6976	0.7307	0.9977	0.002	0.004	0.0018	0.0026	0.0009	0.0022	0.0041	0.0052		Amino Acid	Histidine Metabolism	100002910	4200-48-0
	98			1-ribosyl-imidazoleacetate*	LC/MS pos early	61868	C05131	HMDB0002331	440569					1.05	1.03	1.54	1.51		0.6451	0.7214	1.0894e-05	2.1272e-05	0.8317	0.8281	0.6344	0.6508	0.8601	0.9977	0.0004	0.001	0.0008	0.0013	0.0003	0.0008	0.0012	0.0019		Amino Acid	Histidine Metabolism	100001668	29605-99-0
	99			4-imidazoleacetate	LC/MS pos early	32349	C02835	HMDB0002024	96215					1.43	1.08	0.89	0.67		0.0456	0.2424	0.0145	0.0105	0.1136	0.6649	0.0145	0.1362	0.7389	0.9977	0.4783	0.2727	0.0061	0.007	0.7045	0.3801	0.0028	0.0039		Amino Acid	Histidine Metabolism	100001207	645-65-8
	103			N-acetylhistamine	LC/MS neg	48679	C05135	HMDB0013253	69602					1.02	1.38	0.8	1.08		0.2171	0.477	0.4194	0.171	0.2317	0.7541	0.9771	0.7618	0.0914	0.9544	0.1611	0.1286	0.7753	0.2634	0.7535	0.3929	0.1533	0.0946		Amino Acid	Histidine Metabolism	100006123	673-49-4
	107		Lysine Metabolism	lysine	LC/MS pos early	1301	C00047 C00739	HMDB0003405	5962					1.12	1.04	1.19	1.1		0.0155	0.1456	0.0001	0.0002	0.1716	0.7166	0.0094	0.1102	0.3953	0.9892	0.0003	0.0008	0.0259	0.0218	3.6267e-05	0.0002	0.14	0.0877		Amino Acid	Lysine Metabolism	407	56-87-1
	108			N2-acetyllysine	LC/MS polar	36751	C12989	HMDB0000446	92907					1.24	1.06	1.05	0.9		0.0703	0.2963	0.6866	0.2503	0.2165	0.7424	0.0356	0.1878	0.6579	0.9977	0.5468	0.3006	0.2473	0.1201	0.3007	0.2146	0.1164	0.0765		Amino Acid	Lysine Metabolism	100001721	1946-82-3
	109			N6-acetyllysine	LC/MS neg	36752	C02727	HMDB0000206	92832					1.07	1.02	1.19	1.14		0.413	0.6022	0.011	0.0084	0.7298	0.8173	0.4115	0.5411	0.7348	0.9977	0.0375	0.0402	0.0984	0.06	0.0182	0.024	0.1799	0.108		Amino Acid	Lysine Metabolism	100001734	692-04-6
	112			N2-acetyl,N6,N6-dimethyllysine	LC/MS pos early	63254								1.27	1.04	0.53	0.44		0.0957	0.341	4.437e-08	1.5139e-07	0.2709	0.7661	0.0551	0.2286	0.6677	0.9977	4.1904e-05	0.0002	1.2564e-06	4.5789e-06	0.0001	0.0004	5.1188e-07	2.2629e-06		Amino Acid	Lysine Metabolism	100020545
	116			N6-methyllysine	LC/MS pos early	62860	C02728	HMDB0002038	164795					1.01	0.96	1.08	1.02		0.7154	0.7526	0.2644	0.1181	0.4582	0.7859	0.7873	0.7038	0.4352	0.9895	0.1931	0.1483	0.7846	0.2659	0.5881	0.341	0.2959	0.1567		Amino Acid	Lysine Metabolism	100003415	1188-07-4
	117			N6,N6-dimethyllysine	LC/MS pos early	62862	C05545	HMDB0013287	193344					1.02	0.98	1.09	1.04		0.7685	0.7608	0.3407	0.1447	0.9118	0.8391	0.7746	0.6986	0.8966	0.9977	0.5482	0.301	0.4506	0.1826	0.637	0.3565	0.3782	0.1858		Amino Acid	Lysine Metabolism	100020417	2259-86-1
	118			N6,N6,N6-trimethyllysine	LC/MS pos early	1498	C03793	HMDB0001325	440120					1.09	1.03	1.09	1.02		0.0412	0.2328	0.0553	0.0328	0.2724	0.7661	0.0297	0.1729	0.4648	0.9895	0.0368	0.0396	0.5287	0.203	0.0074	0.0119	0.9181	0.3594		Amino Acid	Lysine Metabolism	189	23284-33-5
	119			hydroxy-N6,N6,N6-trimethyllysine*	LC/MS pos early	62959								1.05	0.89	1.31	1.12		0.666	0.7258	0.0474	0.0289	0.3445	0.7788	0.7118	0.6809	0.3319	0.9679	0.0415	0.0439	0.4279	0.1763	0.2503	0.1891	0.0864	0.061		Amino Acid	Lysine Metabolism	100021123
	121			5-hydroxylysine	LC/MS pos early	15685	C16741	HMDB0000450	3032849					1.01	1.05	0.86	0.89		0.6267	0.7143	0.0103	0.008	0.7085	0.8173	0.9362	0.7561	0.5439	0.9895	0.0345	0.0376	0.0985	0.06	0.1142	0.1064	0.0291	0.0256		Amino Acid	Lysine Metabolism	100000054	13204-98-3
	122			5-(galactosylhydroxy)-lysine	LC/MS pos early	43582			66995551					1.24	1.04	0.92	0.76		0.3142	0.54	0.2148	0.0997	0.4575	0.7859	0.2201	0.4235	0.8479	0.9977	0.7151	0.3516	0.1649	0.0889	0.8621	0.4236	0.1175	0.077		Amino Acid	Lysine Metabolism	100002462	32448-36-5
	123			fructosyllysine	LC/MS pos early	46227		HMDB0034879	9839580					1.18	1.02	1.25	1.07		0.1546	0.4141	0.0253	0.017	0.2352	0.7541	0.0704	0.2538	0.8585	0.9977	0.0181	0.0228	0.4084	0.1709	0.0122	0.0177	0.5144	0.2367		Amino Acid	Lysine Metabolism	100005373	21291-40-7
	125			2-aminoadipate	LC/MS polar	6146	C00956	HMDB0000510	92136					1.33	1.03	1.22	0.94		0.0144	0.1456	0.2251	0.1038	0.0431	0.6018	0.0027	0.074	0.7173	0.9977	0.0256	0.0302	0.5283	0.203	0.0116	0.0169	0.325	0.1675		Amino Acid	Lysine Metabolism	381	542-32-5;1118-90-7
	127			2-oxoadipate	LC/MS polar	38347	C00322	HMDB0000225	71					0.76	1.03	0.54	0.73		0.2734	0.5182	0.0004	0.0005	0.1629	0.7005	0.0836	0.2762	0.8218	0.9977	0.0007	0.0017	0.065	0.0438	0.0012	0.0028	0.0413	0.0337		Amino Acid	Lysine Metabolism	92	3184-35-8
	133			pipecolate	LC/MS pos early	1444		HMDB0000070						0.97	1.01	1.01	1.06		0.7482	0.7527	0.2486	0.1126	0.4654	0.7889	0.4583	0.5709	0.7702	0.9977	0.7567	0.3655	0.187	0.0975	0.5486	0.3273	0.2972	0.1569		Amino Acid	Lysine Metabolism	1025	4043-87-2
	135			6-oxopiperidine-2-carboxylate	LC/MS pos early	43231		HMDB0061705	3014237					0.97	1.05	1.12	1.22		0.8215	0.7751	0.0119	0.009	0.3948	0.7859	0.6552	0.6602	0.4465	0.9895	0.1953	0.1497	0.0183	0.0164	0.047	0.0526	0.0881	0.0615		Amino Acid	Lysine Metabolism	100004499	34622-39-4
	138			5-aminovalerate	LC/MS pos early	18319	C00431	HMDB0003355	138					1.46	0.52	1.27	0.45		0.3304	0.5509	0.8227	0.2837	0.1247	0.667	0.6735	0.6654	0.0809	0.9544	0.3424	0.2171	0.2105	0.1062	0.3968	0.2646	0.5918	0.2612		Amino Acid	Lysine Metabolism	100000454	660-88-8
	140			N,N,N-trimethyl-5-aminovalerate	LC/MS pos early	57687			14274897					1.14	0.93	0.55	0.45		0.6711	0.7276	1.0184e-09	5.0786e-09	0.1801	0.729	0.2128	0.4187	0.5059	0.9895	2.0856e-06	1.066e-05	4.1788e-08	2.3923e-07	5.1075e-07	3.5779e-06	1.5185e-07	8.4724e-07		Amino Acid	Lysine Metabolism	100015962
	142		Phenylalanine Metabolism	phenylalanine	LC/MS pos early	64	C00079	HMDB0000159	6140					1.01	0.96	0.97	0.92		0.4595	0.6331	0.0055	0.0046	0.2111	0.7424	0.7078	0.6809	0.1634	0.9544	0.2135	0.1586	0.0055	0.0063	0.0129	0.0185	0.1115	0.074		Amino Acid	Phenylalanine Metabolism	460	63-91-2
	144			N-acetylphenylalanine	LC/MS neg	33950	C03519	HMDB0000512	74839					1.26	0.83	1.69	1.12		0.8927	0.7889	0.0055	0.0046	0.1603	0.7005	0.3612	0.5107	0.2728	0.9668	0.0042	0.0072	0.257	0.1237	0.0485	0.0539	0.0327	0.0282		Amino Acid	Phenylalanine Metabolism	100001256	2018-61-3
	155			phenylpyruvate	LC/MS polar	566	C00166	HMDB0000205	997					0.86	0.79	1.13	1.04		0.1042	0.3533	0.5343	0.2059	0.7947	0.8246	0.3213	0.4893	0.1798	0.9544	0.5335	0.2955	0.797	0.2689	0.4582	0.2906	0.1144	0.0755		Amino Acid	Phenylalanine Metabolism	241	156-06-9
	156			phenyllactate (PLA)	LC/MS neg	22130	C05607	HMDB0000779 HMDB0000563	3848					0.82	0.84	1.3	1.34		0.1336	0.39	0.1121	0.0588	0.8223	0.8281	0.356	0.5097	0.2199	0.9544	0.1966	0.1499	0.3226	0.1464	0.9454	0.4474	0.0337	0.0286		Amino Acid	Phenylalanine Metabolism	100000774	828-01-3
	167		Tyrosine Metabolism	tyrosine	LC/MS pos early	1299	C00082	HMDB0000158	6057					1.33	1.06	0.97	0.77		0.0079	0.1262	0.0222	0.015	0.0507	0.6018	0.002	0.0735	0.5451	0.9895	0.7802	0.3697	0.0043	0.0052	0.7427	0.3929	0.001	0.0017		Amino Acid	Tyrosine Metabolism	815	60-18-4
	168			N-acetyltyrosine	LC/MS neg	32390		HMDB0000866	68310					1.36	1.03	1.25	0.95		0.1079	0.3567	0.5715	0.2164	0.453	0.7859	0.0988	0.2925	0.5237	0.9895	0.3544	0.2225	0.8944	0.2912	0.1259	0.1139	0.4426	0.2103		Amino Acid	Tyrosine Metabolism	100001104	537-55-3
	186			3-(4-hydroxyphenyl)lactate	LC/MS neg	32197	C03672	HMDB0000755	9378					1.22	1	1.56	1.29		0.0083	0.1262	1.8505e-09	8.1055e-09	0.0103	0.6018	0.0006	0.0514	0.945	0.9982	1.0554e-08	1.0406e-07	3.4817e-05	9.2125e-05	9.3337e-09	1.3077e-07	4.0812e-05	0.0001		Amino Acid	Tyrosine Metabolism	240	6482-98-0
	195			phenol sulfate	LC/MS neg	32553	C02180	HMDB0060015	74426					0.4	1.6	0.67	2.68		0.1945	0.4559	0.074	0.042	0.001	0.3175	0.0015	0.0664	0.0898	0.9544	0.1772	0.1378	0.0006	0.001	0.7051	0.3801	0.0335	0.0286		Amino Acid	Tyrosine Metabolism	100001510	937-34-8
	196			phenol glucuronide	LC/MS neg	52747		HMDB0060014	87235					0.38	1.61	0.73	3.07		0.3936	0.5927	0.0849	0.0473	0.016	0.6018	0.0223	0.1505	0.2277	0.9544	0.569	0.3086	0.0051	0.0059	0.5134	0.3146	0.0722	0.0532		Amino Acid	Tyrosine Metabolism	100006679	17685-05-1
	206			vanillactate	LC/MS neg	54910		HMDB0000913	160637					0.88	0.8	5.17	4.73		0.1944	0.4559	2.2038e-11	1.8798e-10	0.6865	0.8173	0.5168	0.5991	0.2296	0.9544	5.4096e-09	6.636e-08	1.4933e-08	1.0935e-07	4.9976e-08	4.8136e-07	1.7849e-09	1.6965e-08		Amino Acid	Tyrosine Metabolism	100006129	2475-56-1
	209			3-methoxytyrosine	LC/MS pos early	12017		HMDB0001434	9307					0.95	0.95	1.96	1.96		0.2219	0.4831	3e-14	7.48e-13	0.9424	0.849	0.3569	0.5097	0.411	0.9895	2.0166e-11	7.2152e-10	1.7537e-11	3.6814e-10	6.4738e-11	1.8707e-09	5.828e-12	1.7043e-10		Amino Acid	Tyrosine Metabolism	1342	300-48-1
	224			gentisate	LC/MS neg	18280	C00628	HMDB0000152	3469					1.13	0.8	1.39	0.97		0.7664	0.7608	0.8996	0.3005	0.2354	0.7541	0.5217	0.6003	0.2938	0.9679	0.3507	0.2208	0.4475	0.1816	0.9036	0.4364	0.7648	0.3171		Amino Acid	Tyrosine Metabolism	100000447	490-79-9
	230			p-cresol glucuronide*	LC/MS neg	48841		HMDB0011686	154035					1.01	1	1.06	1.05		0.9897	0.8066	0.9233	0.3063	0.8211	0.8281	0.8658	0.7339	0.8801	0.9977	0.9268	0.4118	0.8197	0.2743	0.9529	0.4491	0.9384	0.3634		Amino Acid	Tyrosine Metabolism	100006191	17680-99-8
	235			4-hydroxycinnamate sulfate	LC/MS neg	48410			6070438					0.76	0.84	1.67	1.86		0.287	0.5231	0.0116	0.0088	0.866	0.8281	0.3818	0.5238	0.5214	0.9895	0.0801	0.0746	0.0501	0.0368	0.2477	0.188	0.0127	0.013		Amino Acid	Tyrosine Metabolism	100006095	376374-66-2
	242			catechol glucuronide	LC/MS neg	53243		HMDB0240490	75124209					1.01	0.85	1.15	0.96		0.7483	0.7527	0.5279	0.2039	0.7391	0.8173	0.9931	0.7625	0.6442	0.9977	0.4962	0.2811	0.8316	0.2762	0.8249	0.4155	0.5016	0.2336		Amino Acid	Tyrosine Metabolism	100009326
	250			thyroxine	LC/MS neg	2761	C01829	HMDB0000248	5819					0.85	0.89	0.88	0.93		0.2904	0.5265	0.6208	0.231	0.5913	0.8173	0.2622	0.4567	0.7064	0.9977	0.4672	0.2685	0.9759	0.3088	0.2746	0.2008	0.6842	0.2914		Amino Acid	Tyrosine Metabolism	1094	51-48-9
	259		Tryptophan Metabolism	tryptophan	LC/MS pos early	54	C00078	HMDB0000929	6305					1.03	1.01	1.24	1.21		0.2674	0.5112	1.6066e-10	9.8258e-10	0.4768	0.7909	0.2019	0.4102	0.7717	0.9977	2.0919e-08	1.761e-07	1.4351e-07	7.2884e-07	1.2343e-08	1.4633e-07	2.5579e-07	1.2468e-06		Amino Acid	Tryptophan Metabolism	565	73-22-3
	260			N-acetyltryptophan	LC/MS neg	33959	C03137	HMDB0013713	439917;700653					1.19	1.03	2.43	2.11		0.0882	0.3263	1.075e-12	1.3941e-11	0.2104	0.7424	0.0412	0.2023	0.728	0.9977	1.3724e-10	2.7666e-09	2.4063e-09	2.4441e-08	8.2105e-11	1.9837e-09	4.3565e-09	3.6807e-08		Amino Acid	Tryptophan Metabolism	100001254	1218-34-4
	266			C-glycosyltryptophan	LC/MS neg	48782		HMDB0240296	10981970					1.18	1.08	1.01	0.92		0.0512	0.2603	0.5021	0.1961	0.5128	0.796	0.0669	0.2502	0.3313	0.9679	0.9904	0.4266	0.3512	0.1549	0.3371	0.2359	0.0653	0.049		Amino Acid	Tryptophan Metabolism	100006379	180509-18-6
	271			N-formylkynurenine	LC/MS neg	64334	C02700 C02406 C15605	HMDB01200	910					0.93	0.88	1.5	1.41		0.1829	0.447	0.0002	0.0002	0.6318	0.8173	0.5349	0.6062	0.2019	0.9544	0.0018	0.0036	0.0086	0.0091	0.0336	0.0397	0.0004	0.0008		Amino Acid	Tryptophan Metabolism	186	1022-31-7
	272			kynurenine	LC/MS pos early	15140	C00328	HMDB0000684	161166					0.84	1.24	0.77	1.13		0.8441	0.7819	0.6564	0.2423	0.1851	0.7333	0.4166	0.5415	0.2796	0.9679	0.2119	0.1582	0.5224	0.2018	0.8602	0.4231	0.6504	0.2803		Amino Acid	Tryptophan Metabolism	100000265	2922-83-0
	275			N-acetylkynurenine (2)	LC/MS neg	48757		HMDB0240342	73817779					1.16	1.34	0.7	0.81		0.0693	0.2953	0.0214	0.0146	0.423	0.7859	0.4452	0.56	0.0672	0.9544	0.0295	0.0337	0.2489	0.1207	0.6871	0.3743	0.0054	0.0064		Amino Acid	Tryptophan Metabolism	100006378
	277			kynurenate	LC/MS neg	1417	C01717	HMDB0000715	3845					1.46	1.09	1.37	1.02		0.252	0.5072	0.1595	0.0781	0.423	0.7859	0.1732	0.382	0.8008	0.9977	0.1227	0.1043	0.6542	0.2346	0.0766	0.078	0.8442	0.3415		Amino Acid	Tryptophan Metabolism	98	492-27-3
	280			anthranilate	LC/MS pos early	4970	C00108	HMDB0001123	227					1.01	1.07	1.16	1.22		0.8495	0.7819	0.134	0.0679	0.7313	0.8173	0.9133	0.7541	0.7064	0.9977	0.4009	0.2452	0.1919	0.0992	0.2292	0.179	0.3443	0.1733		Amino Acid	Tryptophan Metabolism	1258	118-92-3
	283			xanthurenate	LC/MS neg	15679	C02470	HMDB0000881	5699					1.45	1.09	1.44	1.08		0.2749	0.5182	0.0764	0.0433	0.5341	0.8017	0.2289	0.4283	0.7326	0.9977	0.0922	0.0837	0.3924	0.1674	0.0471	0.0526	0.6035	0.2643		Amino Acid	Tryptophan Metabolism	100000015	59-007
	287			picolinate	LC/MS pos early	1512	C10164	HMDB0002243	1018					1.03	0.96	1.19	1.11		0.8593	0.7843	0.1144	0.0597	0.8682	0.8281	0.9936	0.7625	0.8083	0.9977	0.2131	0.1586	0.307	0.1413	0.3107	0.2206	0.2103	0.1221		Amino Acid	Tryptophan Metabolism	1022	98-98-6
	292			serotonin	LC/MS pos early	2342	C00780	HMDB0000259	5202					1.01	0.86	1.25	1.06		0.3184	0.54	0.0546	0.0326	0.2731	0.7661	0.9423	0.7575	0.1441	0.9544	0.0366	0.0395	0.5252	0.2022	0.4799	0.3002	0.0425	0.0344		Amino Acid	Tryptophan Metabolism	504	153-98-0
	295			5-hydroxyindoleacetate	LC/MS neg	437	C05635	HMDB0000763	1826					1.24	1.04	1.88	1.58		0.008	0.1262	7.9835e-11	5.3912e-10	0.0539	0.6018	0.0021	0.0735	0.5338	0.9895	2.2941e-09	3.1773e-08	4.6984e-07	1.9725e-06	8.2011e-10	1.6485e-08	1.7406e-06	7.1893e-06		Amino Acid	Tryptophan Metabolism	71	54-16-0
	303			indolelactate	LC/MS pos early	18349	C02043	HMDB0000671	92904					0.95	0.96	1.42	1.43		0.6442	0.7214	0.0002	0.0002	0.9709	0.8497	0.7243	0.6842	0.7632	0.9977	0.0043	0.0073	0.0038	0.0048	0.0086	0.0136	0.0019	0.0028		Amino Acid	Tryptophan Metabolism	100000463	832-97-3
	304			indoleacetate	LC/MS neg	27513	C00954	HMDB0000197	802					1.22	0.89	1.88	1.36		0.5489	0.6779	7.1706e-05	0.0001	0.0939	0.6649	0.1096	0.3063	0.4261	0.9895	0.0001	0.0004	0.0338	0.0267	0.0008	0.0019	0.0058	0.0068		Amino Acid	Tryptophan Metabolism	100001034	87-51-4;6505-45-9
	309			indoleacrylate	LC/MS neg	22114		HMDB0000734	5375048					1.12	0.96	1.28	1.1		0.55	0.6779	0.1835	0.0879	0.7035	0.8173	0.4902	0.5836	0.8768	0.9977	0.2267	0.1639	0.4912	0.1934	0.1756	0.1473	0.5923	0.2612		Amino Acid	Tryptophan Metabolism	100000800	1204-06-4
	310			indolepropionate	LC/MS pos early	32405		HMDB0002302	3744					1.02	0.87	0.91	0.78		0.9309	0.8001	0.1985	0.0935	0.6246	0.8173	0.7753	0.6986	0.6836	0.9977	0.5625	0.3072	0.2111	0.1064	0.3281	0.2316	0.3902	0.1902		Amino Acid	Tryptophan Metabolism	100001083	830-96-6
	321			indole-3-carboxylate	LC/MS neg	38116	C19837	HMDB0003320	69867					1.28	1	1.22	0.95		0.0398	0.2314	0.1694	0.0821	0.0441	0.6018	0.006	0.0896	0.9713	1	0.02	0.0245	0.6152	0.2255	0.0185	0.0243	0.5904	0.2612		Amino Acid	Tryptophan Metabolism	100002185	771-50-6
	323			indoleacetylglycine	LC/MS neg	54730			446640					1.36	0.87	2.65	1.69		0.528	0.6652	7.5241e-06	1.5339e-05	0.0694	0.661	0.0852	0.2767	0.3774	0.9806	1.8099e-05	6.8767e-05	0.0094	0.0098	0.0001	0.0005	0.0012	0.0019		Amino Acid	Tryptophan Metabolism	100006730	13113-08-1
	326			7-hydroxyindole sulfate	LC/MS neg	52915								0.78	1.05	0.74	0.99		0.3693	0.5791	0.7044	0.2548	0.2668	0.7661	0.1606	0.3708	0.8758	0.9977	0.293	0.1936	0.5982	0.2211	0.3677	0.2515	0.7099	0.2989		Amino Acid	Tryptophan Metabolism	100009043
	327			3-indoxyl sulfate	LC/MS neg	27672		HMDB0000682	10258					0.9	1.15	1.06	1.35		0.8527	0.7822	0.1471	0.0735	0.2975	0.7661	0.3844	0.524	0.5401	0.9895	0.7596	0.3664	0.0833	0.0536	0.3616	0.2484	0.2443	0.136		Amino Acid	Tryptophan Metabolism	100000467	2642-37-7
	332			6-bromotryptophan	LC/MS neg	62503			9856996					1	1.27	1.53	1.95		0.1751	0.4357	0.0023	0.0021	0.2211	0.748	0.9205	0.7541	0.0737	0.9544	0.1305	0.1094	0.0031	0.0041	0.0024	0.005	0.1555	0.0955		Amino Acid	Tryptophan Metabolism	100020414
	337		Leucine, Isoleucine and Valine Metabolism	leucine	LC/MS pos early	60	C00123	HMDB0000687	6106					1.22	0.98	1	0.8		0.065	0.2872	0.0215	0.0146	0.0238	0.6018	0.0055	0.0876	0.7309	0.9977	0.9728	0.4216	0.0023	0.0031	0.7055	0.3801	0.0051	0.0062		Amino Acid	Leucine, Isoleucine and Valine Metabolism	397	61-90-5
	341			N-acetylleucine	LC/MS neg	1587	C02710	HMDB0011756	70912					1.72	0.74	1.92	0.82		0.5262	0.665	0.1478	0.0737	0.0495	0.6018	0.0673	0.2504	0.3187	0.9679	0.0193	0.0239	0.6832	0.2409	0.144	0.1273	0.5497	0.2488		Amino Acid	Leucine, Isoleucine and Valine Metabolism	1082	1188-21-2
	348			4-methyl-2-oxopentanoate	LC/MS neg	22116	C00233	HMDB0000695	70					1.41	1.06	0.92	0.69		0.0421	0.2348	0.0157	0.0111	0.1164	0.6649	0.0139	0.1362	0.7115	0.9977	0.4883	0.2771	0.0067	0.0075	0.7441	0.3929	0.0028	0.0039		Amino Acid	Leucine, Isoleucine and Valine Metabolism	100000551	816-66-0
	352			alpha-hydroxyisocaproate	LC/MS neg	22132	C03264	HMDB0000665 HMDB0000624 HMDB00746	92779;83697;439960					1.17	0.99	1.85	1.56		0.8128	0.7743	0.0005	0.0006	0.6005	0.8173	0.5912	0.6319	0.8384	0.9977	0.0035	0.0061	0.0186	0.0166	0.0055	0.0098	0.0119	0.0123		Amino Acid	Leucine, Isoleucine and Valine Metabolism	100000706	10303-64-7
	356			isovalerate (i5:0)	LC/MS neg	44656	C08262	HMDB0000718	10430					0.98	1.39	0.73	1.02		0.5186	0.6646	0.7269	0.2612	0.4295	0.7859	0.917	0.7541	0.3131	0.9679	0.4215	0.2529	0.7525	0.2586	0.8326	0.4166	0.4828	0.2262		Amino Acid	Leucine, Isoleucine and Valine Metabolism	100000708	503-74-2
	358			isovalerylglycine	LC/MS neg	35107		HMDB00678	546304					1.18	1.15	1.04	1.02		0.3167	0.54	0.5721	0.2164	0.991	0.8507	0.4713	0.5757	0.481	0.9895	0.6831	0.341	0.6948	0.2436	0.2709	0.1988	0.7523	0.3134		Amino Acid	Leucine, Isoleucine and Valine Metabolism	100001452	16284-60-9
	359			isovalerylcarnitine (C5)	LC/MS pos early	34407	C20826	HMDB0000688	169235					1.13	0.99	0.64	0.57		0.5055	0.6585	3.9529e-06	8.6572e-06	0.4186	0.7859	0.3002	0.4754	0.9178	0.9977	0.001	0.0022	6.5143e-05	0.0002	0.0008	0.0019	8.2852e-05	0.0002		Amino Acid	Leucine, Isoleucine and Valine Metabolism	100001393	31023-24-2
	366			3-methylcrotonylglycine	LC/MS pos early	31940	C20828	HMDB0000459	169485					1.4	1.02	1.09	0.8		0.0781	0.3051	0.489	0.1928	0.092	0.6649	0.0185	0.145	0.9513	0.9993	0.4602	0.2656	0.0955	0.059	0.4248	0.277	0.0851	0.0605		Amino Acid	Leucine, Isoleucine and Valine Metabolism	100001149	33008-07-0
	368			beta-hydroxyisovalerate	LC/MS neg	12129		HMDB0000754	69362					0.61	0.67	0.48	0.53		0.0781	0.3051	0.0108	0.0083	0.4329	0.7859	0.0749	0.2561	0.4636	0.9895	0.019	0.0236	0.1709	0.0914	0.0036	0.0068	0.5086	0.2358		Amino Acid	Leucine, Isoleucine and Valine Metabolism	1442	625-08-1
	372			3-methylglutaconate	LC/MS polar	57747		HMDB0000522	1551553					0.96	1.07	1.04	1.15		0.85	0.7819	0.1214	0.0624	0.4333	0.7859	0.6718	0.6654	0.4914	0.9895	0.5693	0.3086	0.1028	0.0624	0.2154	0.1705	0.3252	0.1675		Amino Acid	Leucine, Isoleucine and Valine Metabolism	100002458	5746-90-7
	390			isoleucine	LC/MS pos early	1125	C16424 C00407 C06418	HMDB0000172	6306					1.16	0.94	0.96	0.78		0.3538	0.5688	0.0019	0.0018	0.0218	0.6018	0.0246	0.1569	0.2897	0.9679	0.4514	0.263	0.0004	0.0007	0.0783	0.0791	0.0045	0.0056		Amino Acid	Leucine, Isoleucine and Valine Metabolism	376	73-32-5
	392			N-acetylisoleucine	LC/MS neg	33967		HMDB0061684	306109					1.93	0.66	1.84	0.62		0.8469	0.7819	0.5354	0.2061	0.1339	0.6797	0.2282	0.4283	0.3454	0.9679	0.1367	0.1125	0.5176	0.2005	0.5655	0.3343	0.7615	0.3162		Amino Acid	Leucine, Isoleucine and Valine Metabolism	100001276	3077-46-1
	399			3-methyl-2-oxovalerate	LC/MS neg	15676	C00671 C06008 C03465	HMDB0000491	440877;439286					1.46	1.03	0.86	0.61		0.0433	0.2381	0.0014	0.0014	0.0737	0.6649	0.0097	0.1109	0.8502	0.9977	0.2148	0.1593	0.0008	0.0013	0.2888	0.2086	0.0005	0.0009		Amino Acid	Leucine, Isoleucine and Valine Metabolism	100000036	1460-34-0;51829-07-3
	400			2-hydroxy-3-methylvalerate	LC/MS neg	36746		HMDB0000317	164623					1.04	0.93	1.08	0.96		0.6358	0.7182	0.7948	0.2773	0.38	0.7859	0.7711	0.6986	0.3413	0.9679	0.6586	0.3366	0.4212	0.1745	0.6044	0.3447	0.8794	0.3512		Amino Acid	Leucine, Isoleucine and Valine Metabolism	100001541	488-15-3
	402			2-methylbutyrylcarnitine (C5)	LC/MS pos early	45095		HMDB0000378	6426901					1.27	1.18	0.32	0.29		0.0148	0.1456	9.14e-13	1.2341e-11	0.7409	0.8173	0.0465	0.2115	0.1149	0.9544	6.8514e-10	1.1314e-08	3.28e-10	5.078e-09	1.0745e-08	1.4193e-07	2.9966e-11	5.9962e-10		Amino Acid	Leucine, Isoleucine and Valine Metabolism	100001509	31023-25-3
	404			2-methylbutyrylglycine	LC/MS neg	31928		HMDB0000339	193872					1.49	1.72	0.46	0.53		0.0762	0.3048	0.005	0.0042	0.7681	0.8236	0.2798	0.4645	0.1408	0.9544	0.024	0.0285	0.0569	0.04	0.3738	0.2553	0.002	0.0029		Amino Acid	Leucine, Isoleucine and Valine Metabolism	100001155	52320-67-9
	407			tigloylglycine	LC/MS neg	48980		HMDB0000959	6441567					1.87	1.1	1.16	0.68		0.054	0.2642	0.8334	0.2852	0.1854	0.7333	0.0253	0.1569	0.6378	0.9977	0.4224	0.2529	0.2758	0.1306	0.2093	0.1681	0.1256	0.0812		Amino Acid	Leucine, Isoleucine and Valine Metabolism	1161	35842-45-6
	410			3-hydroxy-2-ethylpropionate	LC/MS neg	32397		HMDB0000396	188979					0.73	1.02	0.63	0.87		0.1676	0.4299	0.0388	0.0241	0.2174	0.7424	0.0702	0.2538	0.9119	0.9977	0.0229	0.0275	0.5148	0.2001	0.018	0.0239	0.5876	0.261		Amino Acid	Leucine, Isoleucine and Valine Metabolism	100001170	4374-62-3
	412			ethylmalonate	LC/MS polar	15765		HMDB0000622	11756					1	1.15	0.77	0.89		0.1462	0.4082	0.0006	0.0006	0.1181	0.6649	0.9326	0.756	0.0378	0.8807	0.0006	0.0015	0.0963	0.0591	0.0821	0.0818	0.0008	0.0013		Amino Acid	Leucine, Isoleucine and Valine Metabolism	2054	601-75-2
	415			methylsuccinate	LC/MS polar	15745		HMDB0001844	10349					0.92	0.9	0.88	0.87		0.2929	0.5266	0.1596	0.0781	0.9597	0.8497	0.4753	0.5795	0.4331	0.9895	0.3308	0.211	0.2977	0.1385	0.0875	0.0855	0.7906	0.3253		Amino Acid	Leucine, Isoleucine and Valine Metabolism	2051	498-21-5
	421			valine	LC/MS neg	1649	C00183	HMDB0000883	6287					1.08	0.96	0.92	0.82		0.7669	0.7608	0.0113	0.0086	0.3043	0.7661	0.3495	0.5043	0.5999	0.9977	0.2337	0.1653	0.0132	0.0128	0.0935	0.0908	0.0409	0.0334		Amino Acid	Leucine, Isoleucine and Valine Metabolism	566	72-18-4
	422			N-acetylvaline	LC/MS neg	1591		HMDB0011757	66789					1.48	0.88	1.5	0.89		0.2346	0.49	0.1958	0.0928	0.0449	0.6018	0.0274	0.1633	0.5253	0.9895	0.0231	0.0277	0.5772	0.2164	0.0849	0.0838	0.9372	0.3634		Amino Acid	Leucine, Isoleucine and Valine Metabolism	1084	96-81-1
	428			3-methyl-2-oxobutyrate	LC/MS neg	44526	C00141	HMDB0000019	49					1.25	1.04	0.9	0.75		0.0606	0.2723	0.0049	0.0042	0.1503	0.6954	0.0229	0.1522	0.7311	0.9977	0.253	0.1746	0.0036	0.0046	0.4172	0.2736	0.0016	0.0025		Amino Acid	Leucine, Isoleucine and Valine Metabolism	100000936	3715-29-5
	429			alpha-hydroxyisovalerate	LC/MS polar	46537		HMDB0000407	99823					1	1	0.96	0.96		0.9404	0.8003	0.2563	0.1154	0.9984	0.854	0.9567	0.7588	0.959	0.9997	0.4191	0.2529	0.4175	0.1735	0.4486	0.2874	0.3894	0.1902		Amino Acid	Leucine, Isoleucine and Valine Metabolism	100001300	600-37-3
	431			isobutyrylcarnitine (C4)	LC/MS pos early	33441		HMDB0000736	168379					1.02	0.9	1.25	1.1		0.7971	0.7674	0.2922	0.1283	0.4056	0.7859	0.6815	0.6694	0.4417	0.9895	0.1872	0.1445	0.8711	0.286	0.5679	0.3349	0.3538	0.177		Amino Acid	Leucine, Isoleucine and Valine Metabolism	100001055	25518-49-4
	433			3-hydroxyisobutyrate	LC/MS polar	1549	C01188 C06001	HMDB0000023 HMDB0000336	11966314					1.08	0.97	1.01	0.91		0.8416	0.7819	0.6999	0.254	0.7143	0.8173	0.6892	0.6732	0.9062	0.9977	0.989	0.4266	0.5958	0.221	0.8952	0.4339	0.6792	0.2898		Amino Acid	Leucine, Isoleucine and Valine Metabolism	111	2068-83-9
	434			2,3-dihydroxy-2-methylbutyrate	LC/MS neg	57547		HMDB0029576	301941					1.16	1.35	0.95	1.11		0.0447	0.2424	0.8942	0.2997	0.5754	0.814	0.2793	0.4645	0.0696	0.9544	0.7617	0.3671	0.6239	0.2277	0.1231	0.1129	0.1712	0.1038		Amino Acid	Leucine, Isoleucine and Valine Metabolism	100010869	14868-24-7
	440		Methionine, Cysteine, SAM and Taurine Metabolism	methionine	LC/MS neg	1302	C00073	HMDB0000696	6137					0.94	0.98	0.99	1.03		0.3039	0.5336	0.7569	0.2687	0.5339	0.8017	0.2465	0.4445	0.7683	0.9977	0.8237	0.3819	0.5108	0.1991	0.6058	0.3447	0.3446	0.1733		Amino Acid	Methionine, Cysteine, SAM and Taurine Metabolism	415	63-68-3
	441			N-acetylmethionine	LC/MS neg	1589	C02712	HMDB0011745	448580					1.05	0.93	1.04	0.92		0.9027	0.7925	0.8266	0.2844	0.4959	0.7955	0.6912	0.6732	0.5697	0.9977	0.7422	0.3612	0.5247	0.2022	0.8093	0.4103	0.9453	0.3649		Amino Acid	Methionine, Cysteine, SAM and Taurine Metabolism	1083	65-82-7
	443			N-formylmethionine	LC/MS neg	2829	C03145	HMDB0001015	439750					1.23	1.09	1.36	1.21		0.0467	0.245	0.0019	0.0018	0.407	0.7859	0.0488	0.2155	0.3789	0.9806	0.0053	0.0085	0.0682	0.0456	0.0007	0.0017	0.3162	0.1642		Amino Acid	Methionine, Cysteine, SAM and Taurine Metabolism	194	4289-98-9
	444			S-methylmethionine	LC/MS pos early	38127	C05319	HMDB0038670	458					0.77	0.61	1.03	0.82		0.0761	0.3048	0.5073	0.1974	0.7575	0.8186	0.2838	0.4678	0.1383	0.9544	0.8005	0.376	0.4928	0.1935	0.087	0.0854	0.408	0.1971		Amino Acid	Methionine, Cysteine, SAM and Taurine Metabolism	100002183	3493-12-07
	445			methionine sulfone	LC/MS pos early	44878		HMDB0062174	69961					0.98	1.04	1.36	1.45		0.8784	0.7865	9.9761e-05	0.0001	0.7525	0.8173	0.9084	0.7528	0.7406	0.9977	0.0045	0.0076	0.0016	0.0023	0.0021	0.0045	0.0035	0.0047		Amino Acid	Methionine, Cysteine, SAM and Taurine Metabolism	100004635	820-10-0
	446			methionine sulfoxide	LC/MS pos early	18374	C02989	HMDB0002005	158980					0.9	1.14	1.09	1.39		0.8748	0.7865	0.225	0.1038	0.5611	0.8133	0.6014	0.6393	0.7634	0.9977	0.6453	0.3338	0.2073	0.1051	0.4489	0.2874	0.3301	0.1685		Amino Acid	Methionine, Cysteine, SAM and Taurine Metabolism	100000039	3226-65-1
	447			N-acetylmethionine sulfoxide	LC/MS pos early	45428			11902949					0.82	1.55	0.78	1.48		0.7295	0.7526	0.9137	0.3034	0.1881	0.7333	0.4824	0.5817	0.2398	0.9544	0.3861	0.2382	0.3101	0.1421	0.7481	0.3929	0.8665	0.3471		Amino Acid	Methionine, Cysteine, SAM and Taurine Metabolism	100005463	108646-71-5
	452			S-adenosylhomocysteine (SAH)	LC/MS neg	42382	C00021	HMDB0000939	439155					1.07	0.99	0.74	0.69		0.654	0.7255	0.0005	0.0006	0.7949	0.8246	0.6169	0.644	0.8936	0.9977	0.0122	0.0165	0.0053	0.0061	0.0164	0.0222	0.0039	0.005		Amino Acid	Methionine, Cysteine, SAM and Taurine Metabolism	197	979-92-0
	453			5-methylthioribose**	LC/MS pos early	62100		HMDB0001087	6419710					1.18	1.12	1.07	1.02		0.0131	0.143	0.4614	0.1839	0.5049	0.796	0.0259	0.1582	0.1637	0.9544	0.324	0.2073	0.9598	0.3065	0.0233	0.0296	0.1784	0.1073		Amino Acid	Methionine, Cysteine, SAM and Taurine Metabolism	100002103	23656-67-9
	454			2,3-dihydroxy-5-methylthio-4-pentenoate (DMTPA)*	LC/MS neg	62805		HMDB0240388						1.1	1.08	1.3	1.28		0.1529	0.4141	0.0014	0.0014	0.9501	0.8497	0.3265	0.4893	0.2863	0.9679	0.0179	0.0227	0.0148	0.0139	0.0015	0.0034	0.1315	0.0832		Amino Acid	Methionine, Cysteine, SAM and Taurine Metabolism	100020893
	455			2-hydroxy-4-(methylthio)butanoic acid	LC/MS polar	63739		HMDB0037115	11427					0.71	0.63	2.62	2.33		0.238	0.49	0.2601	0.1166	0.857	0.8281	0.3344	0.4947	0.4732	0.9895	0.4978	0.2816	0.3541	0.156	0.968	0.4521	0.1086	0.0727		Amino Acid	Methionine, Cysteine, SAM and Taurine Metabolism	100021372	583-91-5
	459			cystathionine	LC/MS pos early	15705	C02291	HMDB0000099	439258					1	1.14	0.6	0.68		0.2816	0.5212	1.5267e-07	4.7131e-07	0.2822	0.7661	0.9993	0.7625	0.1335	0.9544	3.4594e-06	1.6688e-05	0.0001	0.0003	0.0001	0.0004	3.4523e-06	1.2868e-05		Amino Acid	Methionine, Cysteine, SAM and Taurine Metabolism	310	535-34-2
	460			alpha-ketobutyrate	LC/MS polar	4968	C00109	HMDB0000005	58					3.89	0.66	5.17	0.87		0.4011	0.5963	0.0179	0.0125	0.0096	0.6018	0.016	0.1387	0.1715	0.9544	0.001	0.0022	0.8425	0.2788	0.0246	0.0305	0.2378	0.1333		Amino Acid	Methionine, Cysteine, SAM and Taurine Metabolism	796	600-18-0
	461			cysteine	LC/MS pos early	1868	C00097	HMDB0000574	5862					1.05	1	0.85	0.81		0.8043	0.7699	0.0599	0.0352	0.7441	0.8173	0.685	0.672	0.9555	0.9993	0.2533	0.1746	0.1157	0.068	0.232	0.1804	0.128	0.0821		Amino Acid	Methionine, Cysteine, SAM and Taurine Metabolism	800	52-90-4;56-89-3
	463			S-methylcysteine	LC/MS neg	39592		HMDB0002108	88180;7058174;24417					1	1.01	1.02	1.02		0.8736	0.7865	0.8602	0.2904	0.9349	0.8487	0.9563	0.7588	0.8648	0.9977	0.9467	0.4139	0.8554	0.282	0.8127	0.4115	0.9904	0.3773		Amino Acid	Methionine, Cysteine, SAM and Taurine Metabolism	100002749	1187-84-4
	464			S-methylcysteine sulfoxide	LC/MS pos early	43378		HMDB0029432	82142					0.92	0.97	0.76	0.8		0.4254	0.6119	0.0006	0.0007	0.571	0.8133	0.3375	0.4973	0.8682	0.9977	0.0036	0.0063	0.0218	0.019	0.0024	0.005	0.0311	0.0271		Amino Acid	Methionine, Cysteine, SAM and Taurine Metabolism	100002927	6853-87-8
	467			cysteine s-sulfate	LC/MS neg	22176	C05824	HMDB0000731	115015					1.23	1.16	0.96	0.91		0.4159	0.6039	0.9061	0.3018	0.6335	0.8173	0.3635	0.5119	0.8089	0.9977	0.7991	0.3758	0.674	0.239	0.6205	0.3496	0.5093	0.2359		Amino Acid	Methionine, Cysteine, SAM and Taurine Metabolism	100000808	1637-71-4
	468			cystine	LC/MS polar	56	C00491	HMDB0000192	67678					0.9	0.89	1.12	1.11		0.0116	0.1387	0.0126	0.0094	0.8931	0.8371	0.0765	0.2595	0.0526	0.9314	0.0555	0.0552	0.0806	0.0522	0.9784	0.4548	0.0009	0.0015		Amino Acid	Methionine, Cysteine, SAM and Taurine Metabolism	279	56-89-3
	474			cysteine sulfinic acid	LC/MS pos early	37443	C00606	HMDB0000996	109					0.92	1.02	1.41	1.56		0.3816	0.5819	1.942e-09	8.3931e-09	0.206	0.7424	0.1352	0.3394	0.7736	0.9977	3.3558e-06	1.6373e-05	7.904e-08	4.1479e-07	1.8025e-06	1.1111e-05	1.3849e-07	7.9778e-07		Amino Acid	Methionine, Cysteine, SAM and Taurine Metabolism	100002113	207121-48-0
	476			hypotaurine	LC/MS pos early	590	C00519	HMDB0000965	107812					1.07	1.1	0.97	1.01		0.2132	0.4749	0.8076	0.2811	0.8744	0.8293	0.4354	0.5538	0.3187	0.9679	0.7765	0.3692	0.9518	0.3049	0.471	0.2967	0.2914	0.155		Amino Acid	Methionine, Cysteine, SAM and Taurine Metabolism	358	300-84-5
	477			taurine	LC/MS pos early	2125	C00245	HMDB0000251	1123					1.12	1.02	0.87	0.79		0.2222	0.4831	0.0013	0.0013	0.4064	0.7859	0.1517	0.3618	0.7739	0.9977	0.0551	0.055	0.0041	0.0051	0.0961	0.093	0.0021	0.0031		Amino Acid	Methionine, Cysteine, SAM and Taurine Metabolism	512	107-35-7
	479			N-acetyltaurine	LC/MS neg	48187		HMDB0240253	159864					1.23	1.12	1.84	1.69		0.1708	0.4345	0.0035	0.0031	0.9988	0.854	0.3266	0.4893	0.3277	0.9679	0.0298	0.0338	0.0299	0.0244	0.0032	0.0062	0.1972	0.1163		Amino Acid	Methionine, Cysteine, SAM and Taurine Metabolism	100005466
	482			succinoyltaurine	LC/MS polar	63678								1.62	1.24	1.11	0.86		0.0094	0.1262	0.7908	0.2765	0.3663	0.7853	0.0142	0.1362	0.1831	0.9544	0.6479	0.3344	0.4088	0.1709	0.0802	0.0803	0.0379	0.0316		Amino Acid	Methionine, Cysteine, SAM and Taurine Metabolism	100021220
	485			taurocyamine	LC/MS pos early	35117	C01959	HMDB0003584	68340					1.11	1.61	1.45	2.1		0.1346	0.3902	0.0265	0.0176	0.3768	0.7859	0.648	0.6568	0.0969	0.9544	0.3041	0.1982	0.0302	0.0244	0.0111	0.0166	0.561	0.2524		Amino Acid	Methionine, Cysteine, SAM and Taurine Metabolism	100001418	543-18-0
	490		Urea cycle; Arginine and Proline Metabolism	arginine	LC/MS pos early	1638	C00062	HMDB0000517	6322					0.87	1	1.07	1.22		0.1805	0.4451	0.0272	0.0179	0.2023	0.7424	0.0701	0.2538	0.9613	0.9997	0.4601	0.2656	0.0165	0.0151	0.4895	0.305	0.0148	0.0147		Amino Acid	Urea cycle; Arginine and Proline Metabolism	231	1119-34-2
	491			argininosuccinate	LC/MS pos early	15497	C03406	HMDB0000052	60150382					0.95	1.15	0.91	1.1		0.5078	0.6585	0.8993	0.3005	0.4287	0.7859	0.9258	0.7541	0.3071	0.9679	0.636	0.3322	0.5157	0.2002	0.5767	0.3379	0.7034	0.2971		Amino Acid	Urea cycle; Arginine and Proline Metabolism	232	156637-58-0
	492			urea	LC/MS pos early	1670	C00086	HMDB0000294	1176					0.82	0.95	0.97	1.14		0.0111	0.1358	0.2775	0.1231	0.1004	0.6649	0.0045	0.0863	0.4556	0.9895	0.6726	0.3406	0.0584	0.0405	0.2481	0.188	0.0119	0.0123		Amino Acid	Urea cycle; Arginine and Proline Metabolism	533	57-13-6
	494			ornithine	LC/MS pos early	1493	C00077	HMDB0000214	6262					1.61	0.89	0.72	0.4		0.025	0.1794	6.624e-08	2.1688e-07	0.0008	0.3175	0.0002	0.0375	0.3027	0.9679	0.0057	0.0091	3.4946e-08	2.0377e-07	0.0005	0.0013	2.6552e-07	1.2775e-06		Amino Acid	Urea cycle; Arginine and Proline Metabolism	444	3184-13-2
	496			3-amino-2-piperidone	LC/MS pos early	62853		HMDB0000323	5200225					1.04	1.22	0.92	1.08		0.5366	0.6709	0.7737	0.2726	0.7538	0.8173	0.8282	0.7203	0.5109	0.9895	0.6712	0.3406	0.9853	0.3112	0.8139	0.4117	0.5227	0.2397		Amino Acid	Urea cycle; Arginine and Proline Metabolism	100020361	1892-22-4
	498			2-oxoarginine*	LC/MS pos early	55072	C03771	HMDB0004225	558					0.97	1.01	0.78	0.81		0.9998	0.8078	0.0839	0.047	0.648	0.8173	0.7466	0.6892	0.7463	0.9977	0.1222	0.1042	0.3492	0.1542	0.2131	0.1696	0.2129	0.1228		Amino Acid	Urea cycle; Arginine and Proline Metabolism	100002784	3715-10-04
	499			citrulline	LC/MS pos early	2132	C00327	HMDB0000904	9750					1.09	0.93	1.23	1.05		0.7378	0.7527	0.0005	0.0006	0.0142	0.6018	0.0448	0.2092	0.1125	0.9544	9.8995e-05	0.0003	0.3103	0.1421	0.0047	0.0085	0.0137	0.0137		Amino Acid	Urea cycle; Arginine and Proline Metabolism	391	372-75-8
	500			homoarginine	LC/MS pos early	22137	C01924	HMDB0000670	9085					1.14	0.98	2.52	2.15		0.2829	0.5216	1.29e-13	2.453e-12	0.0993	0.6649	0.059	0.2359	0.6634	0.9977	1.3835e-11	5.5887e-10	4.6386e-10	6.1102e-09	2.5105e-11	8.9283e-10	2.3596e-10	3.0878e-09		Amino Acid	Urea cycle; Arginine and Proline Metabolism	100000961	156-86-5
	501			homocitrulline	LC/MS pos early	22138	C02427	HMDB0000679	65072					1.21	1.07	0.83	0.74		0.008	0.1262	4.7024e-05	7.6211e-05	0.2362	0.7541	0.008	0.102	0.2377	0.9544	0.0113	0.0156	0.0002	0.0004	0.1317	0.118	1.3059e-05	4.2434e-05		Amino Acid	Urea cycle; Arginine and Proline Metabolism	100000963	1190-49-4
	502			proline	LC/MS pos early	1898	C00148 C000763	HMDB0000162 HMDB0003411	145742;614;8988					0.92	0.96	0.96	1		0.1146	0.3606	0.7607	0.2695	0.5699	0.8133	0.1309	0.333	0.4572	0.9895	0.5379	0.2971	0.851	0.2812	0.1813	0.1507	0.3543	0.177		Amino Acid	Urea cycle; Arginine and Proline Metabolism	480	147-85-3
	505			dimethylarginine (SDMA + ADMA)	LC/MS pos early	36808	C21189 C03626	HMDB0003334 HMDB0001539	123831;169148					1.1	1	1.18	1.08		0.0916	0.3338	0.0004	0.0005	0.1205	0.6649	0.0263	0.159	0.9166	0.9977	0.0005	0.0012	0.0755	0.0496	0.0004	0.001	0.0922	0.0639		Amino Acid	Urea cycle; Arginine and Proline Metabolism	100001810	102783-24-4
	506			N-acetylarginine	LC/MS pos early	33953	C02562	HMDB0004620	67427					1.17	1.03	1.28	1.13		0.0752	0.3048	0.0011	0.0012	0.2046	0.7424	0.0355	0.1878	0.6933	0.9977	0.0017	0.0034	0.0921	0.0579	0.0007	0.0017	0.1861	0.1112		Amino Acid	Urea cycle; Arginine and Proline Metabolism	100001266	155-84-0
	511			N-acetylcitrulline	LC/MS neg	48434	C15532 C02851	HMDB0000856	656979					1.22	1.05	1.31	1.13		0.103	0.3533	0.0145	0.0105	0.3694	0.7859	0.078	0.2624	0.5826	0.9977	0.0194	0.0239	0.2283	0.1129	0.0056	0.0099	0.5018	0.2336		Amino Acid	Urea cycle; Arginine and Proline Metabolism	100001577	33965-42-3
	512			N-acetylproline	LC/MS pos early	34387		HMDB0094701	322640					1.16	0.91	1.22	0.95		0.9626	0.8003	0.8284	0.2847	0.2071	0.7424	0.3508	0.5051	0.385	0.9806	0.2942	0.194	0.4523	0.1828	0.8521	0.4213	0.9043	0.3574		Amino Acid	Urea cycle; Arginine and Proline Metabolism	100001334	1074-79-9
	515			N-delta-acetylornithine	LC/MS neg	43249	C00437	HMDB0003357	9920500					0.99	0.95	0.6	0.58		0.4633	0.6343	3.0931e-10	1.7286e-09	0.715	0.8173	0.7923	0.7038	0.4384	0.9895	1.6041e-07	1.1392e-06	5.8731e-08	3.1884e-07	3.569e-08	3.6964e-07	2.7144e-07	1.2775e-06		Amino Acid	Urea cycle; Arginine and Proline Metabolism	100004523
	517			N2,N5-diacetylornithine	LC/MS neg	43591		HMDB0240345	65977					1.27	1.12	0.52	0.46		0.0151	0.1456	3.7858e-10	2.0452e-09	0.313	0.7661	0.0167	0.1404	0.265	0.9544	4.9229e-07	2.9584e-06	2.9151e-08	1.7851e-07	5.505e-06	2.828e-05	3.8548e-09	3.3308e-08		Amino Acid	Urea cycle; Arginine and Proline Metabolism	100004575	39825-23-5
	520			trans-4-hydroxyproline	LC/MS pos early	32306	C01157	HMDB0000725	5810					0.92	0.96	0.61	0.63		0.1685	0.4299	9.0412e-10	4.5791e-09	0.5835	0.8173	0.1755	0.3839	0.5447	0.9895	1.1531e-07	8.391e-07	5.5037e-07	2.2217e-06	3.5978e-08	3.6964e-07	1.9801e-06	7.842e-06		Amino Acid	Urea cycle; Arginine and Proline Metabolism	1001	51-35-4
	521			cis-4-hydroxyproline	LC/MS pos early	46732	C03440	HMDB0060460	440014					1.28	1.2	1.13	1.06		0.2424	0.495	0.8291	0.2847	0.9074	0.8387	0.3608	0.5107	0.4511	0.9895	0.9438	0.4131	0.8143	0.2734	0.4937	0.3068	0.3262	0.1676		Amino Acid	Urea cycle; Arginine and Proline Metabolism	100000459	2584-71-6
	522			pro-hydroxy-pro	LC/MS pos early	35127		HMDB0006695	11902893					1	1.02	0.76	0.78		0.855	0.7822	2.1576e-05	3.864e-05	0.853	0.8281	0.9986	0.7625	0.7948	0.9977	0.0007	0.0016	0.0012	0.0019	0.0012	0.0028	0.0007	0.0012		Amino Acid	Urea cycle; Arginine and Proline Metabolism	100001167	18684-24-7
	525			N-methylproline	LC/MS pos early	37431		HMDB0094696	643474					1.07	0.96	1.22	1.09		0.7448	0.7527	0.0015	0.0015	0.1644	0.7036	0.2243	0.4283	0.4404	0.9895	0.0017	0.0035	0.1321	0.0753	0.0105	0.0158	0.0287	0.0254		Amino Acid	Urea cycle; Arginine and Proline Metabolism	100001956	475-11-6
	526			N,N,N-trimethyl-alanylproline betaine (TMAP)	LC/MS pos early	62947		HMDB0240365						0.94	1.04	1.03	1.13		0.8192	0.7751	0.3359	0.1429	0.7539	0.8173	0.7017	0.6795	0.952	0.9993	0.6417	0.3334	0.3675	0.1592	0.5996	0.3444	0.3994	0.1937		Amino Acid	Urea cycle; Arginine and Proline Metabolism	100020217
	532			N-acetylhomocitrulline	LC/MS pos early	62707								1.51	1.37	0.72	0.65		0.005	0.0969	0.0019	0.0018	0.6128	0.8173	0.0175	0.1417	0.077	0.9544	0.0424	0.0448	0.009	0.0094	0.7647	0.3968	0.0001	0.0003		Amino Acid	Urea cycle; Arginine and Proline Metabolism	100020513
	535		Creatine Metabolism	guanidinoacetate	LC/MS polar	43802	C00581	HMDB0000128	763					0.9	1.01	0.77	0.86		0.3802	0.5819	0.0103	0.008	0.3359	0.7788	0.1979	0.4072	0.9505	0.9993	0.0138	0.0183	0.2066	0.1049	0.0158	0.0218	0.1864	0.1113		Amino Acid	Creatine Metabolism	344	352-97-6
	536			creatine	LC/MS pos early	27718	C00300	HMDB0000064	586					1	1.04	0.9	0.93		0.4946	0.6536	0.0199	0.0136	0.5835	0.8173	0.923	0.7541	0.3862	0.9811	0.041	0.0435	0.1781	0.0941	0.2091	0.1681	0.0336	0.0286		Amino Acid	Creatine Metabolism	1221	57-00-1
	537			creatinine	LC/MS pos early	513	C00791	HMDB0000562	588					1.09	1.07	1.09	1.07		0.0022	0.0637	0.002	0.0019	0.613	0.8173	0.01	0.1124	0.0469	0.9314	0.0092	0.0134	0.0435	0.0327	6.8761e-05	0.0003	0.9708	0.3721		Amino Acid	Creatine Metabolism	275	60-27-5
	538			creatine phosphate	LC/MS polar	33951	C02305	HMDB0001511	587;9548602					1.12	1.2	1.09	1.16		0.8199	0.7751	0.7775	0.2734	0.7441	0.8173	0.6955	0.6745	0.9442	0.9982	0.6672	0.3406	0.9752	0.3088	0.7185	0.3836	0.969	0.3717		Amino Acid	Creatine Metabolism	100000112	67-07-2;922-32-7
	545		Polyamine Metabolism	putrescine	LC/MS pos early	1408	C00134	HMDB0001414	1045					1.05	1.2	0.7	0.8		0.0585	0.2675	0.0001	0.0002	0.301	0.7661	0.5118	0.5977	0.0423	0.92	0.0005	0.0013	0.016	0.0148	0.0638	0.0673	0.0001	0.0003		Amino Acid	Polyamine Metabolism	49	110-60-1
	546			N-acetylputrescine	LC/MS pos early	37496	C02714	HMDB0002064	122356					1.41	1.16	0.97	0.8		0.3472	0.5655	0.5014	0.1961	0.9412	0.849	0.5372	0.6065	0.4717	0.9895	0.5972	0.3189	0.6709	0.2384	0.8461	0.4202	0.2578	0.1402		Amino Acid	Polyamine Metabolism	192	18233-70-0
	552			N-acetyl-isoputreanine	LC/MS pos early	62309			131802901					1.15	1.07	2.25	2.09		0.468	0.6343	9.2223e-06	1.84e-05	0.8414	0.8281	0.5128	0.5977	0.7081	0.9977	0.0003	0.0009	0.0007	0.0011	0.0001	0.0005	0.0016	0.0025		Amino Acid	Polyamine Metabolism	100020487
	553			spermidine	LC/MS pos early	485	C00315	HMDB0001257	1102					1.35	1.35	0.69	0.69		0.0253	0.1794	0.0116	0.0088	0.8949	0.8371	0.0863	0.2767	0.122	0.9544	0.0762	0.0717	0.0527	0.0382	0.8015	0.4083	0.0015	0.0023		Amino Acid	Polyamine Metabolism	50	124-20-9
	558			(N(1) + N(8))-acetylspermidine	LC/MS pos early	57814	C00612 C01029	HMDB0001276 HMDB0002189	123689;496					1.2	1.09	1.01	0.91		0.0288	0.1883	0.5005	0.1961	0.5109	0.796	0.045	0.2092	0.2472	0.9544	0.9907	0.4266	0.3493	0.1542	0.2518	0.1895	0.0439	0.0352		Amino Acid	Polyamine Metabolism	100016038
	560			spermine	LC/MS pos early	603	C00750	HMDB0001256	1103					2.15	1.4	0.55	0.36		0.0263	0.1816	0.0151	0.0109	0.3714	0.7859	0.0295	0.1729	0.3061	0.9679	0.2319	0.1651	0.0201	0.0177	0.857	0.4224	0.0019	0.0028		Amino Acid	Polyamine Metabolism	507	71-44-3
	564			5-methylthioadenosine (MTA)	LC/MS pos early	1419	C00170	HMDB0001173	439176					1.11	1.04	0.86	0.8		0.2548	0.5072	0.0052	0.0043	0.512	0.796	0.208	0.4138	0.7249	0.9977	0.0959	0.0865	0.014	0.0134	0.1797	0.15	0.0063	0.0074		Amino Acid	Polyamine Metabolism	212	2457-80-9
	568			4-acetamidobutanoate	LC/MS pos early	1558	C02946	HMDB0003681	18189					1.11	1	1.04	0.94		0.7293	0.7526	0.8358	0.2855	0.4969	0.7955	0.4694	0.5757	0.8119	0.9977	0.7367	0.361	0.5308	0.2036	0.9215	0.4406	0.6958	0.2946		Amino Acid	Polyamine Metabolism	1113	3025-96-5
	570		Guanidino and Acetamido Metabolism	1-methylguanidine	LC/MS pos early	48114	C02294	HMDB0001522	10111					0.48	0.71	0.88	1.28		0.0092	0.1262	0.8705	0.2927	0.4171	0.7859	0.0162	0.1389	0.1615	0.9544	0.644	0.3335	0.4904	0.1934	0.0688	0.0714	0.0434	0.0349		Amino Acid	Guanidino and Acetamido Metabolism	100000715	22661-87-6
	571			4-guanidinobutanoate	LC/MS pos early	15681	C01035	HMDB0003464	500					0.82	1.05	1.16	1.48		0.5581	0.6809	0.0189	0.013	0.3766	0.7859	0.3015	0.4764	0.8294	0.9977	0.2568	0.1762	0.0238	0.0202	0.1812	0.1507	0.0375	0.0314		Amino Acid	Guanidino and Acetamido Metabolism	100000096	463-003;463-00-3
	575		Glutathione Metabolism	glutathione, oxidized (GSSG)	LC/MS pos early	27727	D00031 C00127	HMDB0003337	65359					1.31	1.34	1.18	1.21		0.0195	0.1551	0.1025	0.0548	0.892	0.8371	0.0729	0.254	0.1049	0.9544	0.206	0.1551	0.279	0.1317	0.007	0.0114	0.5643	0.2533		Amino Acid	Glutathione Metabolism	448	103239-24-3
	581			cysteine-glutathione disulfide	LC/MS pos early	35159	R00900	HMDB0000656	3080690					1.07	1	1.13	1.06		0.4789	0.6423	0.066	0.0382	0.5494	0.8079	0.358	0.5097	0.9373	0.998	0.0861	0.0791	0.3562	0.1567	0.074	0.0755	0.3975	0.193		Amino Acid	Glutathione Metabolism	100001437	13081-14-6
	582			S-methylglutathione	LC/MS neg	33944	C11347		115260					1.39	0.9	1.09	0.71		0.2164	0.477	0.1674	0.0812	0.0305	0.6018	0.0191	0.146	0.4658	0.9895	0.5338	0.2955	0.0151	0.014	0.9132	0.4384	0.0698	0.0517		Amino Acid	Glutathione Metabolism	100001259	2922-56-7
	585			cysteinylglycine disulfide*	LC/MS pos early	62103		HMDB0000709	22833544					0.96	0.94	1.26	1.23		0.4065	0.5999	0.0017	0.0016	0.952	0.8497	0.584	0.6304	0.5277	0.9895	0.0167	0.0215	0.0201	0.0177	0.063	0.0669	0.0048	0.006		Amino Acid	Glutathione Metabolism	100002466	70555-24-7
	587			5-oxoproline	LC/MS neg	1494	C01879 C02237	HMDB0000267	439685;7405					0.99	0.95	1.01	0.97		0.3475	0.5655	0.7823	0.2744	0.5659	0.8133	0.7918	0.7038	0.2873	0.9679	0.8321	0.3846	0.5482	0.2087	0.3902	0.2634	0.6349	0.2758		Amino Acid	Glutathione Metabolism	1021	98-79-3
	588			2-aminobutyrate	LC/MS pos early	42374	C02356	HMDB0000452	80283					1.01	1.16	1.28	1.47		0.338	0.5589	0.0063	0.0052	0.4118	0.7859	0.9202	0.7541	0.2128	0.9544	0.1332	0.1113	0.0123	0.0122	0.0099	0.0152	0.1588	0.0974		Amino Acid	Glutathione Metabolism	1128	1492-24-6
	590			2-hydroxybutyrate/2-hydroxyisobutyrate	LC/MS polar	52281	C21297 C05984	HMDB0000729 HMDB00008	4277439;440864					1.74	1.15	1.29	0.85		0.017	0.1477	0.5717	0.2164	0.1065	0.6649	0.0065	0.0937	0.5259	0.9895	0.1248	0.1056	0.4396	0.179	0.0361	0.0422	0.167	0.1017		Amino Acid	Glutathione Metabolism	100008928
	592			ophthalmate	LC/MS pos early	34592		HMDB0005765	7018721					0.94	0.87	1.56	1.45		0.7379	0.7527	0.0306	0.0195	0.9551	0.8497	0.8438	0.7274	0.7822	0.9977	0.1074	0.0945	0.1242	0.0715	0.1753	0.1473	0.074	0.0543		Amino Acid	Glutathione Metabolism	100001311	495-27-2
	647	Peptide	Gamma-glutamyl Amino Acid	gamma-glutamylalanine	LC/MS pos early	37063	C03738	HMDB0029142	440103					0.93	1.15	1.08	1.33		0.7113	0.7526	0.1108	0.0583	0.278	0.7661	0.6066	0.6404	0.3044	0.9679	0.6999	0.3466	0.0631	0.0428	0.1639	0.1411	0.3715	0.1834		Peptide	Gamma-glutamyl Amino Acid	100001843	5875-41-2
	649			gamma-glutamylglutamate	LC/MS pos early	36738	C05282	HMDB0011737	92865					1.13	1.08	0.91	0.87		0.2791	0.5189	0.3131	0.1357	0.6781	0.8173	0.291	0.4716	0.6303	0.9977	0.669	0.3406	0.3155	0.1438	0.9567	0.4504	0.1446	0.0902		Peptide	Gamma-glutamyl Amino Acid	331	1116-22-9
	650			gamma-glutamylglutamine	LC/MS pos early	2730	C05283	HMDB0011738	150914					1.03	0.94	1.1	1.01		0.7202	0.7526	0.1861	0.089	0.3106	0.7661	0.6373	0.6523	0.3328	0.9679	0.1039	0.0924	0.8185	0.2742	0.4851	0.3027	0.2348	0.132		Peptide	Gamma-glutamyl Amino Acid	1140	10148-81-9
	651			gamma-glutamylglycine	LC/MS pos early	33949		HMDB0011667	100099					0.96	0.94	0.72	0.7		0.4822	0.6446	1.5963e-05	2.9567e-05	0.7436	0.8173	0.7885	0.7038	0.4674	0.9895	0.0012	0.0027	0.0004	0.0008	0.0002	0.0007	0.0023	0.0033		Peptide	Gamma-glutamyl Amino Acid	100001294	1948-29-4
	652			gamma-glutamylhistidine	LC/MS pos early	18245		HMDB0029151	7017195					1.08	0.99	1.03	0.94		0.3766	0.5819	0.6553	0.2422	0.2347	0.7541	0.1478	0.358	0.8228	0.9977	0.5912	0.3175	0.2492	0.1207	0.7531	0.3929	0.3486	0.1751		Peptide	Gamma-glutamyl Amino Acid	1235	37460-15-4
	653			gamma-glutamylisoleucine*	LC/MS pos early	34456		HMDB0011170	22885096					1.26	0.95	0.92	0.69		0.2169	0.477	0.0034	0.0031	0.0583	0.616	0.0309	0.1774	0.6098	0.9977	0.366	0.2279	0.0012	0.0019	0.1643	0.1412	0.004	0.0052		Peptide	Gamma-glutamyl Amino Acid	100001485
	654			gamma-glutamylleucine	LC/MS pos early	18369		HMDB0011171	151023					1.21	0.97	0.94	0.76		0.1351	0.3903	0.0063	0.0052	0.0648	0.637	0.022	0.1501	0.7815	0.9977	0.4482	0.2622	0.0021	0.0028	0.3041	0.2167	0.0039	0.0051		Peptide	Gamma-glutamyl Amino Acid	1268	2566-39-4
	655			gamma-glutamyl-alpha-lysine	LC/MS pos early	55015			65254					1.19	1.07	1.22	1.1		0.0086	0.1262	0.0019	0.0018	0.189	0.7333	0.0068	0.0937	0.2854	0.9679	0.0023	0.0045	0.1317	0.0753	0.0002	0.0006	0.6406	0.278		Peptide	Gamma-glutamyl Amino Acid	100010901
	656			gamma-glutamyl-epsilon-lysine	LC/MS pos early	33934		HMDB0003869	7015685					1.01	1.06	0.99	1.03		0.6139	0.7093	0.8304	0.2848	0.9899	0.8507	0.7142	0.6809	0.7276	0.9977	0.8725	0.3969	0.8867	0.2896	0.6116	0.347	0.8366	0.3391		Peptide	Gamma-glutamyl Amino Acid	100001262	17105-15-6
	657			gamma-glutamylmethionine	LC/MS pos early	44872		HMDB0029155	7009567					0.9	0.97	1.41	1.52		0.3042	0.5336	0.0002	0.0002	0.4919	0.7955	0.2291	0.4283	0.8046	0.9977	0.0113	0.0156	0.0012	0.0018	0.0195	0.0254	0.0007	0.0012		Peptide	Gamma-glutamyl Amino Acid	100001313	17663-87-5
	658			gamma-glutamylphenylalanine	LC/MS pos early	33422		HMDB0000594	111299					1.03	1	0.92	0.9		0.7396	0.7527	0.0532	0.032	0.745	0.8173	0.6424	0.6537	0.996	1	0.2367	0.1666	0.1073	0.064	0.2386	0.182	0.1063	0.0715		Peptide	Gamma-glutamyl Amino Acid	100000491	7432-24-8
	659			gamma-glutamylthreonine	LC/MS pos early	33364		HMDB0029159	76078708					0.95	0.94	1.1	1.09		0.4975	0.6561	0.175	0.0841	0.9389	0.849	0.6691	0.6654	0.5928	0.9977	0.3065	0.1988	0.3586	0.1571	0.6185	0.3496	0.1537	0.0947		Peptide	Gamma-glutamyl Amino Acid	100001314	5652-48-2
	660			gamma-glutamyltryptophan	LC/MS neg	33947		HMDB0029160	3989307					1.16	0.98	1.35	1.14		0.3279	0.549	0.0048	0.0041	0.1983	0.7413	0.1146	0.3112	0.8192	0.9977	0.0047	0.0077	0.2083	0.1054	0.0079	0.0127	0.1412	0.0883		Peptide	Gamma-glutamyl Amino Acid	100001295	66471-20-3
	661			gamma-glutamyltyrosine	LC/MS neg	2734		HMDB0011741	94340					1.17	1.06	0.94	0.84		0.1104	0.3602	0.1328	0.0674	0.4686	0.7889	0.104	0.3006	0.5176	0.9895	0.5647	0.3073	0.1187	0.0693	0.9425	0.4469	0.0331	0.0284		Peptide	Gamma-glutamyl Amino Acid	1102	7432-23-7
	662			gamma-glutamylvaline	LC/MS pos early	43829		HMDB0011172	7015683					1.15	0.87	0.93	0.7		0.9467	0.8003	0.0003	0.0004	0.0124	0.6018	0.0725	0.2538	0.0602	0.9544	0.2683	0.1814	6.4599e-05	0.0002	0.0053	0.0094	0.0065	0.0075		Peptide	Gamma-glutamyl Amino Acid	100001126	2746-34-1
	663			gamma-glutamylserine	LC/MS pos early	54914		HMDB0029158	22844748					1.02	0.92	1.03	0.93		0.6121	0.7082	0.7518	0.2678	0.3735	0.7859	0.7828	0.7029	0.3255	0.9679	0.6812	0.341	0.3944	0.1677	0.5611	0.3322	0.892	0.3547		Peptide	Gamma-glutamyl Amino Acid	100009231	5875-35-4
	664			gamma-glutamylcitrulline*	LC/MS pos early	62104								1.05	0.96	1.58	1.45		0.9114	0.7941	2.8815e-06	6.5775e-06	0.5943	0.8173	0.765	0.6976	0.6488	0.9977	8.1503e-05	0.0003	0.0005	0.0009	0.0002	0.0007	0.0002	0.0004		Peptide	Gamma-glutamyl Amino Acid	100020241
	665			gamma-glutamyl-2-aminobutyrate	LC/MS pos early	37092								0.69	1.17	0.94	1.59		0.4216	0.6089	0.3962	0.1635	0.3575	0.7844	0.2271	0.4283	0.9324	0.9977	0.9583	0.4181	0.2155	0.1074	0.9741	0.4537	0.2467	0.1369		Peptide	Gamma-glutamyl Amino Acid	100001502	16869-42-4
	667		Dipeptide Derivative	isoleucylhydroxyproline*	LC/MS pos early	63051		HMDB0028908	61158802					0.87	1.25	0.51	0.74		0.8044	0.7699	0.0004	0.0005	0.0977	0.6649	0.3057	0.4801	0.1751	0.9544	0.0004	0.0011	0.0939	0.0586	0.0108	0.0162	0.0049	0.006		Peptide	Dipeptide Derivative	100021262
	668			leucylhydroxyproline*	LC/MS pos early	63052		HMDB0028930	20847829					0.93	1.05	0.73	0.82		0.9619	0.8003	0.0011	0.0012	0.3608	0.7844	0.4947	0.5847	0.5377	0.9895	0.0032	0.0058	0.0567	0.04	0.0132	0.0189	0.0154	0.0152		Peptide	Dipeptide Derivative	100021261
	834		Dipeptide	glycylleucine	LC/MS pos early	34398	C02155	HMDB0000759	92843					1.03	0.86	0.69	0.57		0.6641	0.7258	0.0019	0.0018	0.5271	0.7991	0.8874	0.7451	0.4521	0.9895	0.0516	0.0525	0.0074	0.0082	0.0102	0.0155	0.0386	0.032		Peptide	Dipeptide	100001258	869-19-2
	844			glycylvaline	LC/MS pos early	18357		HMDB0028854	2724807					0.93	1.1	0.59	0.69		0.9545	0.8003	0.0002	0.0002	0.3449	0.7788	0.5273	0.6022	0.4769	0.9895	0.0008	0.0019	0.0187	0.0166	0.0045	0.0081	0.0037	0.0049		Peptide	Dipeptide	100000487	1963-21-9
	868			isoleucylglycine	LC/MS neg	40008		HMDB0028907	342532					0.78	0.97	0.71	0.87		0.187	0.4513	0.0503	0.0305	0.2009	0.7424	0.0718	0.2538	0.9755	1	0.0258	0.0304	0.5968	0.2211	0.0242	0.0302	0.618	0.2698		Peptide	Dipeptide	100003169	868-28-0
	948			phenylalanylhydroxyproline*	LC/MS neg	63039		HMDB0011176	53480675					0.83	0.94	0.73	0.82		0.3031	0.5336	0.1029	0.0549	0.7475	0.8173	0.3396	0.4975	0.6111	0.9977	0.1655	0.1306	0.3399	0.1516	0.0646	0.068	0.6497	0.2803		Peptide	Dipeptide	100021238
	962			prolylglycine	LC/MS pos early	40703		HMDB0011178	6426709					1.09	1.12	1.2	1.23		0.2015	0.4643	0.0136	0.0099	0.8836	0.8329	0.4168	0.5415	0.3113	0.9679	0.0856	0.0789	0.0572	0.04	0.01	0.0152	0.3391	0.1715		Peptide	Dipeptide	100003674	2578-57-6
	1049			valylglycine	LC/MS neg	40475		HMDB0029127	136487					0.8	0.75	0.82	0.77		0.0939	0.3376	0.197	0.0931	0.8924	0.8371	0.265	0.4567	0.1951	0.9544	0.4071	0.2483	0.3105	0.1421	0.0408	0.0469	0.7674	0.3171		Peptide	Dipeptide	100003641	686-43-1
	1200		Acetylated Peptides	phenylacetylcarnitine	LC/MS pos early	48425			101724840					4.47	2.9	0.49	0.32		0.0015	0.0593	0.0134	0.0098	0.5769	0.8148	0.0071	0.0956	0.0402	0.9143	0.145	0.1179	0.0311	0.0249	0.5058	0.3124	0.0002	0.0005		Peptide	Acetylated Peptides	100006108	287108-21-8
	1203			phenylacetylglutamine	LC/MS neg	35126	C04148	HMDB0006344	92258					1.08	1.4	1.11	1.45		0.3695	0.5791	0.2296	0.1057	0.4045	0.7859	0.963	0.7588	0.2252	0.9544	0.7868	0.3712	0.1548	0.0845	0.1428	0.1265	0.8226	0.3355		Peptide	Acetylated Peptides	100001417	28047-15-6
	1206			phenylacetylglycine	LC/MS pos early	33945	C05598	HMDB0000821	68144					1.2	1.4	1.15	1.35		0.2705	0.5159	0.2862	0.1267	0.676	0.8173	0.6216	0.6445	0.2838	0.9679	0.6401	0.3331	0.2953	0.1377	0.1307	0.1173	0.979	0.3745		Peptide	Acetylated Peptides	100001275	500-98-1
	1207			4-hydroxyphenylacetylglycine	LC/MS neg	43525	C05596	HMDB0000735	440732					1.31	0.95	1.41	1.02		0.5316	0.6666	0.2378	0.1084	0.2432	0.7541	0.2082	0.4138	0.6933	0.9977	0.1026	0.0917	0.992	0.3123	0.2048	0.1664	0.6859	0.2914		Peptide	Acetylated Peptides	100004418	28116-23-6
	1236	Carbohydrate	Glycolysis, Gluconeogenesis, and Pyruvate Metabolism	1,5-anhydroglucitol (1,5-AG)	LC/MS neg	20675	C07326	HMDB0002712	64960					0.88	0.87	0.97	0.96		0.0511	0.2603	0.4543	0.1823	0.9862	0.8507	0.1613	0.3708	0.1546	0.9544	0.6039	0.3213	0.5871	0.2188	0.0585	0.0633	0.3647	0.1813		Carbohydrate	Glycolysis, Gluconeogenesis, and Pyruvate Metabolism	100000580	154-58-5
	1239			glucose	LC/MS polar	48152	C00031	HMDB0000122	5793					1.16	0.98	0.96	0.81		0.0534	0.2642	0.001	0.0011	0.0167	0.6018	0.0036	0.083	0.6968	0.9977	0.3954	0.2432	0.0002	0.0004	0.2208	0.173	0.0005	0.0009		Carbohydrate	Glycolysis, Gluconeogenesis, and Pyruvate Metabolism	572	50-99-7
	1255			pyruvate	LC/MS neg	42582	C00022	HMDB0000243	1060					1.07	0.93	0.98	0.85		0.9127	0.7941	0.0293	0.0189	0.0864	0.6649	0.191	0.4015	0.2455	0.9544	0.7043	0.3484	0.0082	0.0088	0.1294	0.1164	0.0975	0.0667		Carbohydrate	Glycolysis, Gluconeogenesis, and Pyruvate Metabolism	823	127-17-3
	1256			lactate	LC/MS polar	527	C00186	HMDB0000190	612					1.11	1.05	0.92	0.87		0.293	0.5266	0.1423	0.0714	0.6329	0.8173	0.2816	0.4652	0.6784	0.9977	0.4696	0.2696	0.1702	0.0913	0.755	0.3931	0.0801	0.0578		Carbohydrate	Glycolysis, Gluconeogenesis, and Pyruvate Metabolism	482	79-33-4
	1259			glycerate	LC/MS polar	1572	C00258	HMDB0006372 HMDB0000139	752;439194					1.01	1.09	0.71	0.77		0.4674	0.6343	4.1798e-05	6.8773e-05	0.5294	0.7991	0.9439	0.7575	0.3405	0.9679	0.0005	0.0013	0.0041	0.0051	0.0049	0.0088	0.0004	0.0008		Carbohydrate	Glycolysis, Gluconeogenesis, and Pyruvate Metabolism	1052	600-19-1
	1277		Pentose Metabolism	ribose	LC/MS polar	1471	C00121	HMDB0000283	5779					0.96	1.08	0.63	0.71		0.8168	0.7751	0.0087	0.0069	0.729	0.8173	0.935	0.756	0.683	0.9977	0.032	0.0354	0.0856	0.0547	0.0732	0.0752	0.0379	0.0316		Carbohydrate	Pentose Metabolism	914	50-69-1
	1278			ribitol	LC/MS polar	15772	C00532 C01904 C00474 C00379	HMDB0002917 HMDB0000508 HMDB0001851 HMDB0000568	6912					1.25	1.05	0.77	0.65		0.1044	0.3533	0.0008	0.0009	0.2939	0.7661	0.0634	0.245	0.6641	0.9977	0.0547	0.0548	0.0019	0.0027	0.1252	0.1137	0.0007	0.0012		Carbohydrate	Pentose Metabolism	100000406	488-81-3
	1279			ribonate	LC/MS polar	27731	C01685	HMDB0000867	5460677					1.21	0.99	0.94	0.77		0.065	0.2872	0.0017	0.0017	0.0465	0.6018	0.0092	0.11	0.9056	0.9977	0.3048	0.1983	0.0006	0.0011	0.2545	0.1902	0.0008	0.0014		Carbohydrate	Pentose Metabolism	100001007	5336-08-03
	1280			ribulose/xylulose	LC/MS polar	48340		HMDB0000621 HMDB0000751 HMDB0001644 HMDB0003371	151261;5289590					1.37	1.11	0.97	0.79		0.3089	0.5372	0.4597	0.1835	0.5702	0.8133	0.2651	0.4567	0.7447	0.9977	0.9019	0.4038	0.3578	0.1569	0.8394	0.419	0.2182	0.1253		Carbohydrate	Pentose Metabolism	100006122
	1283			xylose	LC/MS polar	15581	C00181	HMDB0000098	135191					0.59	1.22	0.77	1.61		0.3649	0.578	0.658	0.2426	0.0882	0.6649	0.0689	0.2527	0.5476	0.9895	0.3537	0.2223	0.1286	0.0736	0.7391	0.3929	0.342	0.1726		Carbohydrate	Pentose Metabolism	826	609-06-3
	1285			arabinose	LC/MS polar	575	C00216	HMDB0029942	66308					0.57	1.06	0.87	1.62		0.3998	0.5963	0.5705	0.2164	0.1687	0.7111	0.1213	0.3203	0.6923	0.9977	0.5539	0.3037	0.1717	0.0916	0.8431	0.42	0.3217	0.1664		Carbohydrate	Pentose Metabolism	828	28697-53-2
	1293			arabitol/xylitol	LC/MS polar	48885	C00542 C01904 C00379	HMDB0002917 HMDB0001851 HMDB0000568	6912;94154					1.44	0.88	1.2	0.73		0.6498	0.7228	0.847	0.2877	0.1908	0.7358	0.214	0.4188	0.5349	0.9895	0.4223	0.2529	0.2863	0.1345	0.853	0.4213	0.6475	0.2801		Carbohydrate	Pentose Metabolism	100006430
	1299			arabonate/xylonate	LC/MS polar	48255	C00502 C05411	HMDB0000539	122045;6602431					1.12	1.04	0.98	0.91		0.3744	0.5819	0.3512	0.1484	0.5939	0.8173	0.3173	0.4864	0.798	0.9977	0.7735	0.369	0.3026	0.1395	0.9744	0.4537	0.2026	0.1189		Carbohydrate	Pentose Metabolism	100006115
	1304			sedoheptulose	LC/MS polar	53237	C02076	HMDB0003219	5459879					2.16	1.3	0.68	0.41		0.0347	0.2126	0.0278	0.0182	0.2151	0.7424	0.0209	0.1478	0.4937	0.9895	0.4492	0.2622	0.0178	0.0161	0.9411	0.4469	0.0037	0.0049		Carbohydrate	Pentose Metabolism	100002619	3019-74-7
	1306			lyxonate	LC/MS polar	61858		HMDB0060255						1.17	0.99	0.65	0.55		0.3721	0.581	1.352e-06	3.501e-06	0.3753	0.7859	0.2128	0.4187	0.9965	1	0.0005	0.0012	2.5378e-05	6.9486e-05	0.0005	0.0013	2.5129e-05	7.2376e-05		Carbohydrate	Pentose Metabolism	100019968
	1316		Glycogen Metabolism	maltose	LC/MS polar	15586	C00208	HMDB0000163	10991489					1.1	1.19	0.85	0.93		0.9228	0.7982	0.3965	0.1635	0.7491	0.8173	0.7683	0.6986	0.8745	0.9977	0.7055	0.3484	0.4098	0.1711	0.5929	0.3419	0.503	0.2336		Carbohydrate	Glycogen Metabolism	913	6363-53-7
	1333		Disaccharides and Oligosaccharides	3'-sialyllactose	LC/MS polar	40424		HMDB0000825	123914					1.25	1	0.17	0.14		0.3148	0.54	1.504e-12	1.7997e-11	0.3148	0.7661	0.1603	0.3708	1	1	2.459e-09	3.1993e-08	2.4365e-10	4.0378e-09	2.459e-09	4.2107e-08	2.4365e-10	3.0878e-09		Carbohydrate	Disaccharides and Oligosaccharides	100003408	35890-38-1
	1363		Fructose, Mannose and Galactose Metabolism	fructose	LC/MS polar	577	C00095	HMDB0000660	2723872					1.16	0.9	1.05	0.81		0.7958	0.7672	0.2689	0.1199	0.1088	0.6649	0.1852	0.3938	0.3286	0.9679	0.706	0.3484	0.0603	0.0416	0.5432	0.3257	0.3342	0.1696		Carbohydrate	Fructose, Mannose and Galactose Metabolism	878	57-48-7
	1368			mannitol/sorbitol	LC/MS polar	46142	C00392 C00794	HMDB0000247 HMDB0000765	6251;5780					0.82	0.82	0.77	0.78		0.1132	0.3606	0.0257	0.0172	0.9878	0.8507	0.251	0.4476	0.2596	0.9544	0.1017	0.0912	0.1059	0.0635	0.0093	0.0146	0.5998	0.2633		Carbohydrate	Fructose, Mannose and Galactose Metabolism	100001740
	1369			mannose	LC/MS polar	584	C00159 C02209 C00936	HMDB0000169	185698;82308;18950;439680					1.14	0.93	0.95	0.78		0.5091	0.6585	0.0097	0.0076	0.0613	0.6267	0.0752	0.2561	0.3653	0.9752	0.5431	0.2993	0.0027	0.0036	0.138	0.1227	0.0214	0.0199		Carbohydrate	Fructose, Mannose and Galactose Metabolism	803	3458-28-4
	1389			galactonate	LC/MS polar	27719	C15930 C00880	HMDB0000565	12310779;128869					1.22	1.08	0.91	0.8		0.2616	0.5104	0.1231	0.063	0.5168	0.796	0.214	0.4188	0.7298	0.9977	0.5094	0.2866	0.1241	0.0715	0.7511	0.3929	0.0647	0.0488		Carbohydrate	Fructose, Mannose and Galactose Metabolism	100001026	299-28-5
	1423		Aminosugar Metabolism	glucuronate	LC/MS polar	15443	C16245	HMDB0000127	441478;94715;23677976;65041;444791					1.33	1.1	1.12	0.93		0.0213	0.1653	0.5801	0.2191	0.2312	0.7541	0.0157	0.1377	0.3819	0.9806	0.2184	0.1597	0.6396	0.2315	0.0427	0.0486	0.186	0.1112		Carbohydrate	Aminosugar Metabolism	100000257	207300-70-7
	1435			N-acetylneuraminate	LC/MS polar	32377	C00270	HMDB0000230	439197					1.18	1.04	1.29	1.14		0.0672	0.2921	0.0015	0.0015	0.2163	0.7424	0.0343	0.1878	0.6463	0.9977	0.0022	0.0043	0.1035	0.0625	0.0007	0.0019	0.2293	0.1303		Carbohydrate	Aminosugar Metabolism	1162	131-48-6
	1448			erythronate*	LC/MS polar	42420		HMDB0000613	2781043					1.06	1.06	0.87	0.87		0.078	0.3051	0.0004	0.0005	0.9649	0.8497	0.1937	0.4017	0.2145	0.9544	0.0081	0.0122	0.0071	0.0079	0.1133	0.1058	0.0004	0.0007		Carbohydrate	Aminosugar Metabolism	100001320	88759-55-1
	1450			N-acetylglucosamine/N-acetylgalactosamine	LC/MS pos early	46539	C01074	HMDB0000212 HMDB0000215	84265;439174					1.2	1.03	0.96	0.83		0.0176	0.1477	0.0154	0.011	0.0847	0.6649	0.0055	0.0876	0.5903	0.9977	0.5617	0.3072	0.005	0.0059	0.9661	0.4521	0.0014	0.0022		Carbohydrate	Aminosugar Metabolism	100006435
	1451			N-glycolylneuraminate	LC/MS pos early	37123	C03410	HMDB0000833	123802					0.91	1.15	0.71	0.9		0.8242	0.7757	0.0373	0.0233	0.2369	0.7541	0.4902	0.5836	0.3193	0.9679	0.0241	0.0286	0.4826	0.1911	0.1715	0.146	0.0978	0.0668		Carbohydrate	Aminosugar Metabolism	100001491	1113-83-3
	1456	Energy	TCA Cycle	citrate	LC/MS neg	1564	C00158	HMDB0000094	311					1.13	1.06	1.28	1.2		0.0843	0.3213	0.0006	0.0007	0.4755	0.7909	0.0871	0.2767	0.45	0.9895	0.003	0.0056	0.0291	0.0239	0.0005	0.0013	0.1298	0.0829		Energy	TCA Cycle	1124	77-92-9
	1458			aconitate [cis or trans]	LC/MS neg	46173	C02341 C004174	HMDB0000958 HMDB000072	643757;444212					1.01	1.14	1.2	1.36		0.2183	0.4773	0.0012	0.0013	0.4312	0.7859	0.7444	0.6886	0.158	0.9544	0.0487	0.05	0.0041	0.0051	0.0019	0.0043	0.0922	0.0639		Energy	TCA Cycle	100001359
	1460			isocitrate	LC/MS pos early	12110	C00451	HMDB0001874	5318532					1.17	0.99	0.87	0.74		0.2663	0.5104	0.0091	0.0072	0.2136	0.7424	0.1014	0.2978	0.9216	0.9977	0.2708	0.1828	0.0079	0.0086	0.2321	0.1804	0.0099	0.0106		Energy	TCA Cycle	1206	20226-99-7
	1461			isocitric lactone	LC/MS polar	54724			98259					1.22	1.1	0.84	0.76		0.0294	0.1901	0.0021	0.002	0.4203	0.7859	0.0365	0.1878	0.2942	0.9679	0.0698	0.0668	0.0059	0.0067	0.4115	0.271	0.0005	0.0009		Energy	TCA Cycle	100009239	4702-32-3
	1462			alpha-ketoglutarate	LC/MS polar	528	C00026	HMDB0000208	51					0.72	0.84	0.64	0.74		0.0144	0.1456	0.0006	0.0007	0.2931	0.7661	0.0151	0.1362	0.2711	0.9657	0.0016	0.0033	0.0459	0.0341	0.0001	0.0004	0.3307	0.1685		Energy	TCA Cycle	93	305-72-6;328-50-7;22202-68-2
	1465			succinate	LC/MS polar	1437	C00042	HMDB0000254	1110					0.88	0.97	0.73	0.81		0.3759	0.5819	0.0088	0.007	0.4771	0.7909	0.2626	0.4567	0.8994	0.9977	0.0185	0.0232	0.1394	0.0786	0.014	0.0198	0.1735	0.1048		Energy	TCA Cycle	252	110-15-6
	1466			fumarate	LC/MS polar	1643	C00122	HMDB0000134	444972					1.04	0.95	0.92	0.84		0.9562	0.8003	0.0916	0.0502	0.57	0.8133	0.6592	0.6602	0.716	0.9977	0.4082	0.2486	0.1122	0.0664	0.239	0.182	0.2109	0.1221		Energy	TCA Cycle	330	100-17-8
	1468			malate	LC/MS neg	1303	C00497 C00149 C00711	HMDB0000744 HMDB0031518 HMDB0000156	525					1.03	0.99	0.9	0.87		0.726	0.7526	0.1945	0.0923	0.811	0.8281	0.6771	0.6668	0.937	0.998	0.4457	0.2618	0.2757	0.1306	0.4932	0.3068	0.2439	0.136		Energy	TCA Cycle	409	6915-15-7
	1473			tricarballylate	LC/MS polar	15729	C19806	HMDB0031193	14925					1.03	0.94	1.02	0.93		0.7046	0.7488	0.9393	0.3088	0.9901	0.8507	0.7817	0.7029	0.7952	0.9977	0.964	0.4194	0.95	0.3046	0.8301	0.4166	0.7474	0.3119		Energy	TCA Cycle	2053	99-14-9
	1477			2-methylcitrate/homocitrate	LC/MS neg	52282	C01251	HMDB0003518 HMDB0000379	515;439459					0.67	1.04	0.98	1.53		0.1428	0.4048	0.088	0.0485	0.1075	0.6649	0.0344	0.1878	0.911	0.9977	0.9396	0.4125	0.0231	0.0198	0.8513	0.4213	0.0293	0.0258		Energy	TCA Cycle	100008929
	1485		Oxidative Phosphorylation	phosphate	LC/MS pos early	42109	C00009	HMDB0001429	1061					0.93	1.19	1.01	1.29		0.7283	0.7526	0.3355	0.1429	0.4553	0.7859	0.7753	0.6986	0.4402	0.9895	0.875	0.3976	0.2307	0.1133	0.355	0.245	0.6585	0.2833		Energy	Oxidative Phosphorylation	461	7664-38-2
	1488	Lipid	Fatty Acid Synthesis	malonylcarnitine	LC/MS pos early	37059		HMDB0002095	22833583					1	0.73	0.8	0.58		0.4378	0.6179	0.0866	0.0479	0.2298	0.7541	0.7552	0.6936	0.1665	0.9544	0.6946	0.3449	0.0439	0.0329	0.0815	0.0814	0.4832	0.2262		Lipid	Fatty Acid Synthesis	100001526	853728-01-5
	1489			malonate	LC/MS polar	15872	C00383	HMDB0000691	867					1.13	1.1	1.2	1.17		0.0538	0.2642	0.0072	0.0058	0.7504	0.8173	0.1091	0.3063	0.2363	0.9544	0.0295	0.0337	0.0737	0.0486	0.0019	0.0043	0.5125	0.2365		Lipid	Fatty Acid Synthesis	818	141-82-2;26522-22-85-0
	1504		Short Chain Fatty Acid	butyrate/isobutyrate (4:0)	LC/MS neg	40605	C00246	HMDB0000039	264					0.89	1.2	0.47	0.64		0.5566	0.6809	0.0094	0.0074	0.6782	0.8173	0.9017	0.7518	0.4795	0.9895	0.0305	0.0342	0.0985	0.06	0.1236	0.1131	0.0235	0.0215		Lipid	Short Chain Fatty Acid	1143	109-92-6
	1506		Medium Chain Fatty Acid	caproate (6:0)	LC/MS neg	32489	C01585	HMDB0000535	8892					1.11	1.29	0.29	0.34		0.0906	0.3329	2.5296e-11	2.1024e-10	0.6451	0.8173	0.3651	0.5131	0.128	0.9544	5.7007e-09	6.7988e-08	1.8279e-08	1.2246e-07	1.0267e-07	8.9558e-07	1.2143e-09	1.2149e-08		Lipid	Medium Chain Fatty Acid	926	142-62-1
	1508			caprylate (8:0)	LC/MS neg	32492	C06423	HMDB0000482	379					0.97	1.55	0.16	0.25		0.072	0.3017	6.25e-13	8.811e-12	0.0622	0.6267	0.9581	0.7588	0.0126	0.7428	4.2928e-11	1.3165e-09	3.1118e-09	2.9691e-08	2.846e-09	4.5372e-08	4.6255e-11	8.3741e-10		Lipid	Medium Chain Fatty Acid	932	124-07-2
	1509			pelargonate (9:0)	LC/MS neg	12035	C01601	HMDB0000847	8158					0.96	0.9	1.1	1.03		0.1545	0.4141	0.2531	0.1143	0.4881	0.7929	0.5906	0.6319	0.1378	0.9544	0.1979	0.1505	0.7429	0.2556	0.8326	0.4166	0.075	0.0548		Lipid	Medium Chain Fatty Acid	437	112-05-0
	1511			caprate (10:0)	LC/MS neg	1642	C01571	HMDB0000511	2969					1.03	1.04	0.42	0.43		0.5237	0.6649	1.871e-12	2.0212e-11	0.9353	0.8487	0.6928	0.6736	0.6108	0.9977	8.4012e-10	1.2882e-08	1.0117e-09	1.0618e-08	1.9412e-09	3.4519e-08	4.4765e-10	4.8626e-09		Lipid	Medium Chain Fatty Acid	888	334-48-5
	1512			cis-4-decenoate (10:1n6)*	LC/MS neg	62873		HMDB0004980	5282726					1.13	1.59	0.29	0.41		0.0007	0.041	3.739e-12	3.9096e-11	0.0333	0.6018	0.2397	0.4387	0.0002	0.101	1.4176e-10	2.7666e-09	2.8956e-08	1.7851e-07	2.9442e-07	2.1607e-06	2.5356e-11	5.6707e-10		Lipid	Medium Chain Fatty Acid	100002796	505-90-8
	1515			(2 or 3)-decenoate (10:1n7 or n8)	LC/MS neg	63436								1.37	1.1	0.4	0.32		0.1868	0.4513	3.0325e-06	6.826e-06	0.292	0.7661	0.0987	0.2925	0.8424	0.9977	0.0012	0.0027	3.5281e-05	9.2574e-05	0.002	0.0043	2.237e-05	6.5928e-05		Lipid	Medium Chain Fatty Acid	100021502
	1517			10-undecenoate (11:1n1)	LC/MS neg	32497	C13910	HMDB0033724	14891					1.02	1.11	1.13	1.23		0.2658	0.5104	0.0084	0.0067	0.6012	0.8173	0.669	0.6654	0.2499	0.9544	0.1061	0.0936	0.024	0.0203	0.0093	0.0146	0.2228	0.1274		Lipid	Medium Chain Fatty Acid	100001197	1333-28-4
	1519			laurate (12:0)	LC/MS neg	1645	C02679	HMDB0000638	3893					1.16	0.99	0.9	0.77		0.1296	0.3896	0.0007	0.0008	0.1207	0.6649	0.0348	0.1878	0.9776	1	0.1118	0.0974	0.0008	0.0013	0.1062	0.1004	0.0008	0.0014		Lipid	Medium Chain Fatty Acid	181	143-07-7
	1524		Long Chain Saturated Fatty Acid	myristate (14:0)	LC/MS neg	1365	C06424	HMDB0000806	11005					1.21	1.1	0.9	0.81		0.113	0.3606	0.0958	0.0519	0.6266	0.8173	0.1438	0.3528	0.4203	0.9895	0.3858	0.2382	0.1285	0.0736	0.9497	0.449	0.0258	0.0232		Lipid	Long Chain Saturated Fatty Acid	519	544-63-8
	1526			pentadecanoate (15:0)	LC/MS neg	1361	C16537	HMDB0000826	13849					1.23	1.08	0.79	0.69		0.1532	0.4141	0.0153	0.011	0.6373	0.8173	0.1802	0.3913	0.4851	0.9895	0.14	0.1148	0.0386	0.0296	0.4189	0.274	0.0084	0.0093		Lipid	Long Chain Saturated Fatty Acid	980	1002-84-2;10002-84-2
	1527			palmitate (16:0)	LC/MS neg	1336	C00249	HMDB0000220	985					1.21	1.14	0.81	0.76		0.1194	0.3703	0.0347	0.0219	0.8212	0.8281	0.2043	0.4113	0.3347	0.9679	0.1651	0.1306	0.0929	0.0583	0.656	0.3659	0.0123	0.0126		Lipid	Long Chain Saturated Fatty Acid	424	57-10-3
	1529			margarate (17:0)	LC/MS neg	1121		HMDB0002259	10465					1.11	1.02	0.83	0.77		0.3794	0.5819	0.0461	0.0283	0.6983	0.8173	0.3718	0.5183	0.7245	0.9977	0.2345	0.1653	0.0899	0.0567	0.3955	0.2646	0.0449	0.0358		Lipid	Long Chain Saturated Fatty Acid	891	506-12-7
	1531			stearate (18:0)	LC/MS neg	1358	C01530	HMDB0000827	5281					1.02	0.94	0.88	0.81		0.9343	0.8003	0.0962	0.052	0.7473	0.8173	0.7748	0.6986	0.8651	0.9977	0.3276	0.2093	0.1583	0.0859	0.2536	0.1902	0.2106	0.1221		Lipid	Long Chain Saturated Fatty Acid	439	57-11-4
	1533			nonadecanoate (19:0)	LC/MS neg	1356	C16535	HMDB0000772	12591					0.98	1.02	0.84	0.88		0.7787	0.7623	0.0705	0.0402	0.7761	0.8236	0.9981	0.7625	0.6896	0.9977	0.1356	0.1124	0.2648	0.1271	0.2638	0.1955	0.1362	0.0857		Lipid	Long Chain Saturated Fatty Acid	892	646-30-0
	1534			arachidate (20:0)	LC/MS neg	1118	C06425	HMDB0002212	10467					1	1.04	0.87	0.9		0.5691	0.6846	0.172	0.0832	0.7432	0.8173	0.8632	0.7329	0.5267	0.9895	0.2306	0.1651	0.4522	0.1828	0.5604	0.3322	0.1736	0.1048		Lipid	Long Chain Saturated Fatty Acid	893	506-30-9
	1543		Long Chain Monounsaturated Fatty Acid	myristoleate (14:1n5)	LC/MS neg	32418	C08322	HMDB0002000	5281119					1.21	1.18	0.95	0.93		0.0098	0.1273	0.3351	0.1429	0.7519	0.8173	0.0361	0.1878	0.0881	0.9544	0.6422	0.3334	0.366	0.1591	0.2014	0.1642	0.0132	0.0134		Lipid	Long Chain Monounsaturated Fatty Acid	100001198	544-64-9
	1546			palmitoleate (16:1n7)	LC/MS neg	33447	C08362	HMDB0003229	445638					1.35	1.28	0.95	0.9		0.0207	0.1625	0.4448	0.1793	0.7021	0.8173	0.0536	0.2262	0.1488	0.9544	0.7847	0.3707	0.4187	0.1737	0.2348	0.1805	0.0306	0.0267		Lipid	Long Chain Monounsaturated Fatty Acid	452	373-49-9
	1548			10-heptadecenoate (17:1n7)	LC/MS neg	33971		HMDB0060038	5312435					1.23	1.35	0.88	0.97		0.0179	0.1477	0.4569	0.1828	0.6927	0.8173	0.139	0.3455	0.0478	0.9314	0.4219	0.2529	0.8029	0.2698	0.2124	0.1693	0.0285	0.0252		Lipid	Long Chain Monounsaturated Fatty Acid	100001278	29743-97-3
	1550			oleate/vaccenate (18:1)	LC/MS neg	52285	C01712 C08367 C00712 C21944	HMDB0000207 HMDB0000573 HMDB0003231 HMDB0240219	637517;445639;5281127;5282761					1.31	1.25	0.87	0.83		0.0451	0.2424	0.1983	0.0935	0.8182	0.8281	0.1093	0.3063	0.1932	0.9544	0.4468	0.2621	0.2821	0.1328	0.5748	0.3377	0.0235	0.0215		Lipid	Long Chain Monounsaturated Fatty Acid	100008930
	1557			10-nonadecenoate (19:1n9)	LC/MS neg	33972		HMDB0013622	5312513					1.05	1.09	0.81	0.85		0.4005	0.5963	0.1078	0.0569	0.9097	0.8391	0.6045	0.6393	0.499	0.9895	0.218	0.1597	0.2804	0.1322	0.5662	0.3343	0.0873	0.0614		Lipid	Long Chain Monounsaturated Fatty Acid	100001277	73033-09-7
	1560			eicosenoate (20:1)	LC/MS neg	33587	C16526	HMDB0002231 HMDB0062436	5282769;5282768;94159					0.98	1.02	0.94	0.98		0.9054	0.7925	0.6202	0.231	0.8151	0.8281	0.9351	0.756	0.8032	0.9977	0.6064	0.3218	0.8524	0.2813	0.7893	0.4041	0.6639	0.2852		Lipid	Long Chain Monounsaturated Fatty Acid	100001335
	1564			erucate (22:1n9)	LC/MS neg	1552	C08316	HMDB0002068	8216;5281116					0.84	0.98	0.73	0.85		0.7887	0.7656	0.1008	0.0542	0.5721	0.8133	0.5564	0.6181	0.8326	0.9977	0.1203	0.1035	0.4273	0.1763	0.1743	0.1473	0.3178	0.1646		Lipid	Long Chain Monounsaturated Fatty Acid	1087	112-86-7
	1567		Long Chain Polyunsaturated Fatty Acid (n3 and n6)	tetradecadienoate (14:2)*	LC/MS neg	62850		HMDB0000560	5312409					1.28	1.25	1.02	0.99		0.0004	0.041	0.9319	0.3076	0.7623	0.8227	0.004	0.0863	0.0105	0.7023	0.7838	0.3706	0.8779	0.2873	0.0056	0.0099	0.0074	0.0084		Lipid	Long Chain Polyunsaturated Fatty Acid (n3 and n6)	100020343	39039-37-7
	1568			hexadecatrienoate (16:3n3)	LC/MS neg	57651			91820460					1.46	1.25	1.17	1.01		0.0003	0.041	0.1888	0.0901	0.2708	0.7661	0.0009	0.0539	0.0333	0.8594	0.0932	0.0842	0.8736	0.2862	0.0006	0.0016	0.0463	0.0366		Lipid	Long Chain Polyunsaturated Fatty Acid (n3 and n6)	100009393	7561-64-0
	1569			heptadecatrienoate (17:3)*	LC/MS neg	62383	C16344		16061034					1.51	1.25	0.98	0.81		0.0369	0.2221	0.4914	0.1931	0.5453	0.8079	0.0574	0.2339	0.2653	0.9544	0.9523	0.4159	0.3631	0.1581	0.2906	0.2093	0.0509	0.04		Lipid	Long Chain Polyunsaturated Fatty Acid (n3 and n6)	100020715
	1574			stearidonate (18:4n3)	LC/MS neg	33969	C16300	HMDB0006547	5312508					1.08	1.13	0.79	0.83		0.2516	0.5072	0.0276	0.0181	0.7422	0.8173	0.5559	0.6181	0.2971	0.9679	0.0698	0.0668	0.1642	0.0887	0.4081	0.2692	0.0206	0.0194		Lipid	Long Chain Polyunsaturated Fatty Acid (n3 and n6)	100001229	111174-40-4
	1577			eicosapentaenoate (EPA; 20:5n3)	LC/MS neg	18467	C06428	HMDB0001999	446284					1.33	1.04	0.91	0.71		0.1469	0.4082	0.0541	0.0324	0.389	0.7859	0.1066	0.3036	0.6614	0.9977	0.4194	0.2529	0.0516	0.0375	0.7079	0.3801	0.0206	0.0194		Lipid	Long Chain Polyunsaturated Fatty Acid (n3 and n6)	2050	10-2005-9;10417-94-4
	1578			heneicosapentaenoate (21:5n3)	LC/MS neg	57658			11998573					1.46	1.03	1.07	0.76		0.0812	0.3127	0.3312	0.1416	0.2842	0.7661	0.0509	0.22	0.6084	0.9977	0.9418	0.413	0.1538	0.0842	0.5589	0.3317	0.0589	0.0452		Lipid	Long Chain Polyunsaturated Fatty Acid (n3 and n6)	100015797	24257-10-1
	1579			docosapentaenoate (n3 DPA; 22:5n3)	LC/MS neg	32504	C16513	HMDB0001976 HMDB0006528	6441454					1.29	1.04	0.86	0.69		0.1031	0.3533	0.0114	0.0086	0.3384	0.7788	0.0718	0.2538	0.6128	0.9977	0.2163	0.1593	0.0149	0.014	0.4546	0.2903	0.0047	0.0059		Lipid	Long Chain Polyunsaturated Fatty Acid (n3 and n6)	100001181	2234-74-4
	1580			docosahexaenoate (DHA; 22:6n3)	LC/MS neg	44675	C06429	HMDB0002183	445580					1.23	0.93	1.5	1.13		0.3691	0.5791	0.0572	0.0337	0.2971	0.7661	0.1748	0.3835	0.9156	0.9977	0.041	0.0435	0.5104	0.1991	0.0509	0.0562	0.446	0.2114		Lipid	Long Chain Polyunsaturated Fatty Acid (n3 and n6)	100000665	6217-54-5
	1582			nisinate (24:6n3)	LC/MS neg	57810		HMDB0013025	11792612					1.32	1.06	2	1.6		0.1433	0.4048	0.0103	0.008	0.6808	0.8173	0.1851	0.3938	0.4434	0.9895	0.0325	0.0358	0.1032	0.0625	0.0059	0.0101	0.3657	0.1815		Lipid	Long Chain Polyunsaturated Fatty Acid (n3 and n6)	100015785	68378-49-4
	1583			hexadecadienoate (16:2n6)	LC/MS neg	57652		HMDB0000477	13932172					1.39	1.25	0.92	0.82		0.0028	0.0689	0.1151	0.0599	0.4875	0.7929	0.0087	0.1054	0.0709	0.9544	0.5139	0.2881	0.1115	0.0661	0.2283	0.1786	0.0019	0.0028		Lipid	Long Chain Polyunsaturated Fatty Acid (n3 and n6)	100009394	28290-73-5
	1584			linoleate (18:2n6)	LC/MS neg	1105	C01595	HMDB0000673 HMDB0006270	5280450					1.35	1.17	0.76	0.66		0.0559	0.2648	0.0109	0.0083	0.6144	0.8173	0.0874	0.2767	0.2959	0.9679	0.1203	0.1035	0.0294	0.0241	0.5889	0.341	0.0027	0.0038		Lipid	Long Chain Polyunsaturated Fatty Acid (n3 and n6)	180	60-33-3
	1586			linolenate [alpha or gamma; (18:3n3 or 6)]	LC/MS neg	34035	C06426 C06427	HMDB0001388 HMDB0003073	5280933;5280934					1.44	1.22	0.82	0.69		0.0153	0.1456	0.0173	0.012	0.46	0.7875	0.0258	0.1582	0.1942	0.9544	0.2073	0.1556	0.028	0.0232	0.9684	0.4521	0.0014	0.0022		Lipid	Long Chain Polyunsaturated Fatty Acid (n3 and n6)	100001337
	1587			dihomo-linoleate (20:2n6)	LC/MS neg	17805	C16525	HMDB0005060	6439848					1.15	1.1	0.94	0.9		0.1898	0.4554	0.3781	0.1575	0.8812	0.8317	0.2987	0.4744	0.4039	0.9895	0.6017	0.3205	0.4652	0.1869	0.7505	0.3929	0.1259	0.0813		Lipid	Long Chain Polyunsaturated Fatty Acid (n3 and n6)	1231	2091-39-6
	1589			dihomo-linolenate (20:3n3 or n6)	LC/MS neg	35718	C03242	HMDB0002925	5280581					1.18	1.05	1.08	0.96		0.2326	0.49	0.8745	0.2934	0.7754	0.8236	0.2952	0.4717	0.513	0.9895	0.9282	0.4118	0.7541	0.2586	0.4577	0.2906	0.337	0.1706		Lipid	Long Chain Polyunsaturated Fatty Acid (n3 and n6)	100001739	17046-59-2
	1590			arachidonate (20:4n6)	LC/MS neg	1110	C00219	HMDB0001043	444899					1.02	0.9	0.97	0.86		0.9098	0.7941	0.371	0.155	0.6866	0.8173	0.7148	0.6809	0.8371	0.9977	0.7243	0.3554	0.3601	0.1573	0.5777	0.3379	0.4748	0.2232		Lipid	Long Chain Polyunsaturated Fatty Acid (n3 and n6)	229	506-32-1
	1591			docosatrienoate (22:3n6)*	LC/MS neg	57467			75955220					1.01	0.83	1.08	0.88		0.8646	0.7865	0.8418	0.2866	0.6705	0.8173	0.8565	0.7312	0.6736	0.9977	0.8727	0.3969	0.6588	0.2355	0.7936	0.4055	0.9836	0.3758		Lipid	Long Chain Polyunsaturated Fatty Acid (n3 and n6)	100015762
	1592			adrenate (22:4n6)	LC/MS neg	32980	C16527	HMDB0002226	5497181;5282844					1.31	1.13	1.56	1.34		0.1087	0.3574	0.0539	0.0324	0.7243	0.8173	0.1653	0.375	0.3613	0.9717	0.1044	0.0924	0.2459	0.1197	0.0159	0.0218	0.7967	0.3267		Lipid	Long Chain Polyunsaturated Fatty Acid (n3 and n6)	100001193	2091-25-0
	1593			docosapentaenoate (n6 DPA; 22:5n6)	LC/MS neg	37478	C16513	HMDB0001976	6441454					1.13	1.02	2.43	2.2		0.5095	0.6585	1.7456e-05	3.1788e-05	0.9771	0.8504	0.6256	0.6461	0.6544	0.9977	0.0007	0.0017	0.0008	0.0013	0.0003	0.0008	0.0023	0.0033		Lipid	Long Chain Polyunsaturated Fatty Acid (n3 and n6)	100001580	25182-74-5
	1594			docosadienoate (22:2n6)	LC/MS neg	32415	C16533	HMDB0061714	5282807					0.99	1.06	0.71	0.76		0.5599	0.6809	0.0158	0.0112	0.7347	0.8173	0.8618	0.7326	0.5154	0.9895	0.0479	0.0494	0.1205	0.07	0.1638	0.1411	0.0334	0.0286		Lipid	Long Chain Polyunsaturated Fatty Acid (n3 and n6)	100001182	7370-49-2
	1596			mead acid (20:3n9)	LC/MS neg	35174		HMDB0010378	5312531					1.44	1.12	1.51	1.18		0.1824	0.447	0.1148	0.0598	0.5676	0.8133	0.1805	0.3913	0.5779	0.9977	0.1305	0.1094	0.4591	0.1846	0.0446	0.0502	0.8519	0.3431		Lipid	Long Chain Polyunsaturated Fatty Acid (n3 and n6)	100001472	20590-32-3
	1654		Fatty Acid, Branched	(12 or 13)-methylmyristate (a15:0 or i15:0)	LC/MS neg	38293		HMDB0061707	151014					0.85	0.99	0.77	0.9		0.645	0.7214	0.199	0.0936	0.4356	0.7859	0.3823	0.5238	0.819	0.9977	0.1487	0.1203	0.7103	0.248	0.2186	0.1719	0.5496	0.2488		Lipid	Fatty Acid, Branched	100002344	2485-71-4
	1659			(14 or 15)-methylpalmitate (a17:0 or i17:0)	LC/MS neg	38768	C16995	HMDB0061859	8181;17903417					1.16	1.19	0.99	1.02		0.1412	0.4023	0.7617	0.2695	0.7802	0.8236	0.3876	0.5255	0.2141	0.9544	0.6809	0.341	0.9863	0.3112	0.3969	0.2646	0.2082	0.1215		Lipid	Fatty Acid, Branched	100002945
	1662			(15 or 16)-methylmargarate (a18:0 or i18:0)	LC/MS neg	62777								0.99	1.08	0.85	0.93		0.5702	0.6846	0.3525	0.1488	0.7243	0.8173	0.8782	0.739	0.5161	0.9895	0.3655	0.2279	0.6788	0.2402	0.7938	0.4055	0.2924	0.1553		Lipid	Fatty Acid, Branched	100020863
	1665			(16 or 17)-methylstearate (a19:0 or i19:0)	LC/MS neg	38296		HMDB0037397	3083779					1.02	1.04	0.63	0.64		0.557	0.6809	0.0022	0.0021	0.906	0.8387	0.739	0.687	0.6177	0.9977	0.0185	0.0232	0.0265	0.0223	0.0529	0.0581	0.0088	0.0096		Lipid	Fatty Acid, Branched	100002356	2724-59-6
	1670			18-methylnonadecanoate (i20:0)	LC/MS neg	62781			4383090					1.03	1.18	0.92	1.06		0.3106	0.5391	0.9355	0.3079	0.5489	0.8079	0.764	0.6976	0.257	0.9544	0.6301	0.3311	0.7129	0.2483	0.5058	0.3124	0.4368	0.2081		Lipid	Fatty Acid, Branched	100019953
	1674		Fatty Acid, Dicarboxylate	dimethylmalonic acid	LC/MS polar	42978		HMDB0002001	11686					1.37	1.17	1.91	1.64		0.0473	0.245	8.4473e-05	0.0001	0.7051	0.8173	0.0926	0.2868	0.2353	0.9544	0.0013	0.0027	0.0045	0.0054	7.4126e-05	0.0003	0.062	0.0471		Lipid	Fatty Acid, Dicarboxylate	100004251	595-46-0
	1676			glutarate (C5-DC)	LC/MS polar	396	C00489	HMDB0000661	743;4418048					1.19	0.88	0.48	0.36		0.9351	0.8003	9.7249e-05	0.0001	0.516	0.796	0.6048	0.6393	0.6866	0.9977	0.0077	0.0116	0.0009	0.0014	0.003	0.0059	0.0023	0.0033		Lipid	Fatty Acid, Dicarboxylate	339	110-94-1
	1680			2-hydroxyglutarate	LC/MS polar	37253	C02630	HMDB0059655	43					0.82	0.93	0.81	0.92		0.3903	0.5911	0.2886	0.1275	0.6084	0.8173	0.3345	0.4947	0.803	0.9977	0.2682	0.1814	0.6914	0.243	0.1793	0.1499	0.8823	0.352		Lipid	Fatty Acid, Dicarboxylate	100002070	40951-21-1
	1685			3-hydroxyadipate	LC/MS polar	62069		HMDB0000345	151913					1.67	1.09	0.74	0.48		0.2378	0.49	0.0154	0.011	0.4777	0.7909	0.1852	0.3938	0.7308	0.9977	0.1884	0.1452	0.0271	0.0225	0.3231	0.2288	0.0128	0.013		Lipid	Fatty Acid, Dicarboxylate	100004396
	1686			3-methyladipate	LC/MS polar	36749		HMDB0000555	12292					0.64	1.17	0.69	1.27		0.3241	0.5461	0.5706	0.2164	0.1596	0.7005	0.0958	0.2903	0.7537	0.9977	0.1651	0.1306	0.5389	0.2059	0.2749	0.2008	0.7619	0.3162		Lipid	Fatty Acid, Dicarboxylate	100001765	3058-01-03
	1687			3-oxoadipate	LC/MS polar	38311	C00846	HMDB0000398	93					0.64	0.95	0.66	0.99		0.0024	0.0637	0.0063	0.0052	0.0089	0.6018	0.0002	0.0375	0.6845	0.9977	0.0004	0.0011	0.9127	0.2957	0.0002	0.0005	0.7663	0.3171		Lipid	Fatty Acid, Dicarboxylate	100002401	689-31-6
	1688			maleate	LC/MS polar	20676	C01384	HMDB0000176	444266					0.95	0.83	0.97	0.85		0.1915	0.4559	0.2138	0.0994	0.504	0.796	0.6401	0.6527	0.1662	0.9544	0.6741	0.3406	0.1801	0.0945	0.0771	0.0782	0.9623	0.3699		Lipid	Fatty Acid, Dicarboxylate	100000707	110-16-7
	1690			pimelate (C7-DC)	LC/MS polar	15704	C02656	HMDB0000857	385					1.26	1.29	1.07	1.09		0.0289	0.1883	0.5016	0.1961	0.9148	0.841	0.1279	0.3298	0.097	0.9544	0.6881	0.3431	0.5813	0.2171	0.0441	0.0498	0.2515	0.1382		Lipid	Fatty Acid, Dicarboxylate	100000101	111-16-0
	1691			heptenedioate (C7:1-DC)*	LC/MS polar	61866								1.19	1.05	0.87	0.76		0.3814	0.5819	0.1569	0.0773	0.5165	0.796	0.2844	0.4678	0.8699	0.9977	0.5731	0.3103	0.1475	0.0817	0.6883	0.3744	0.1099	0.0732		Lipid	Fatty Acid, Dicarboxylate	100019981
	1693			suberate (C8-DC)	LC/MS polar	15730	C08278	HMDB0000893	10457					1.09	1.46	1.01	1.34		0.0525	0.2637	0.1217	0.0625	0.1621	0.7005	0.6709	0.6654	0.022	0.7942	0.9086	0.4064	0.0423	0.0319	0.0171	0.0229	0.756	0.3145		Lipid	Fatty Acid, Dicarboxylate	100000016	505-48-6
	1696			azelate (C9-DC)	LC/MS polar	18362	C08261	HMDB0000784	2266					0.89	1.2	1.51	2.04		0.9626	0.8003	2.8785e-05	4.9895e-05	0.1754	0.7252	0.3486	0.5043	0.3167	0.9679	0.0108	0.0151	0.0001	0.0002	0.001	0.0025	0.0012	0.0019		Lipid	Fatty Acid, Dicarboxylate	2029	123-99-9
	1698			sebacate (C10-DC)	LC/MS neg	32398	C08277	HMDB0000792	5192					1.27	1.06	2.01	1.69		0.3439	0.562	8.4446e-05	0.0001	0.465	0.7889	0.2396	0.4387	0.8755	0.9977	0.0007	0.0017	0.008	0.0087	0.0005	0.0013	0.0114	0.0119		Lipid	Fatty Acid, Dicarboxylate	100001211	111-20-6
	1699			decadienedioic acid (C10:2-DC)**	LC/MS polar	63685			17789717					1.52	1.25	1.48	1.22		0.0809	0.3127	0.0701	0.0401	0.6215	0.8173	0.1136	0.3112	0.3557	0.9717	0.1032	0.0921	0.33	0.1486	0.0153	0.0212	0.9583	0.3688		Lipid	Fatty Acid, Dicarboxylate	100021711
	1700			undecanedioate (C11-DC)	LC/MS neg	42395		HMDB0000888	15816					1.11	1.12	1.3	1.31		0.4508	0.6244	0.0549	0.0326	0.8236	0.8281	0.4899	0.5836	0.7049	0.9977	0.125	0.1056	0.2145	0.107	0.061	0.0654	0.3799	0.1864		Lipid	Fatty Acid, Dicarboxylate	100001617	1852-04-6
	1703			dodecanedioate (C12-DC)	LC/MS neg	32388	C02678	HMDB0000623	12736					1.18	1.16	0.94	0.93		0.435	0.6171	0.6606	0.2428	0.8022	0.8274	0.4662	0.575	0.7051	0.9977	0.8934	0.4021	0.6263	0.2282	0.8065	0.4095	0.3901	0.1902		Lipid	Fatty Acid, Dicarboxylate	100001102	693-23-2
	1705			dodecenedioate (C12:1-DC)*	LC/MS neg	61864		HMDB0000933	5283028					1.22	1.09	0.89	0.8		0.1026	0.3533	0.0469	0.0287	0.4574	0.7859	0.0962	0.2903	0.5081	0.9895	0.3476	0.2196	0.0555	0.0396	0.7762	0.4001	0.0136	0.0136		Lipid	Fatty Acid, Dicarboxylate	100019972
	1706			dodecadienoate (12:2)*	LC/MS neg	62276			25480					1.18	1.19	0.79	0.79		0.0096	0.1273	0.0005	0.0006	0.9662	0.8497	0.0599	0.2381	0.0531	0.9314	0.0077	0.0116	0.0088	0.0093	0.3746	0.2555	7.5677e-05	0.0002		Lipid	Fatty Acid, Dicarboxylate	100020478
	1708			tetradecanedioate (C14-DC)	LC/MS neg	35669		HMDB0000872	13185					1.17	1.24	1.09	1.15		0.0165	0.1477	0.1139	0.0596	0.7907	0.8246	0.1124	0.3108	0.0547	0.9314	0.3394	0.2159	0.1892	0.098	0.0068	0.0111	0.5032	0.2336		Lipid	Fatty Acid, Dicarboxylate	100001613	821-38-5
	1710			branched chain 14:0 dicarboxylic acid**	LC/MS neg	63191								1.36	1.26	0.67	0.62		0.102	0.3533	0.0258	0.0173	0.6805	0.8173	0.1473	0.358	0.3703	0.9757	0.1747	0.1364	0.0595	0.0411	0.6291	0.353	0.0086	0.0094		Lipid	Fatty Acid, Dicarboxylate	100021374
	1711			tetradecadienedioate (C14:2-DC)*	LC/MS neg	62918			86018718					1.47	1.38	0.79	0.73		0.0402	0.2321	0.0829	0.0465	0.7117	0.8173	0.0842	0.2762	0.2129	0.9544	0.3173	0.2036	0.1354	0.0767	0.7967	0.4066	0.0101	0.0107		Lipid	Fatty Acid, Dicarboxylate	100021100
	1712			hexadecanedioate (C16-DC)	LC/MS neg	35678	C19615	HMDB0000672	10459					1.18	1.16	0.77	0.76		0.0285	0.1883	0.0013	0.0013	0.8985	0.8386	0.0936	0.2868	0.1302	0.9544	0.0192	0.0238	0.0129	0.0127	0.3442	0.2393	0.0003	0.0007		Lipid	Fatty Acid, Dicarboxylate	100001614	505-54-4
	1713			hexadecenedioate (C16:1-DC)*	LC/MS neg	61862								1.32	1.13	0.82	0.71		0.4358	0.6171	0.2214	0.1025	0.6626	0.8173	0.3917	0.5282	0.8058	0.9977	0.5689	0.3086	0.2421	0.1187	0.7448	0.3929	0.1613	0.0987		Lipid	Fatty Acid, Dicarboxylate	100019975
	1715			octadecanedioate (C18-DC)	LC/MS neg	36754		HMDB0000782	70095					1.12	1.19	0.36	0.38		0.0759	0.3048	3.5702e-11	2.6913e-10	0.6184	0.8173	0.3457	0.5043	0.1083	0.9544	7.3862e-09	7.7347e-08	2.6473e-08	1.7366e-07	1.644e-07	1.3573e-06	1.4534e-09	1.4169e-08		Lipid	Fatty Acid, Dicarboxylate	100001615	871-70-5
	1716			octadecenedioate (C18:1-DC)	LC/MS neg	61861			9543674					1.05	1.01	0.7	0.68		0.6616	0.7258	0.0045	0.0039	0.737	0.8173	0.5851	0.6304	0.9423	0.9982	0.0567	0.0561	0.021	0.0185	0.0654	0.0688	0.018	0.0173		Lipid	Fatty Acid, Dicarboxylate	100019978
	1717			octadecadienedioate (C18:2-DC)*	LC/MS neg	61860								1.16	1.14	0.78	0.77		0.1648	0.4299	0.0164	0.0116	0.8092	0.8281	0.2469	0.4445	0.4072	0.9895	0.1086	0.095	0.0564	0.04	0.4149	0.2725	0.0094	0.0102		Lipid	Fatty Acid, Dicarboxylate	100019982
	1718			nonadecanedioate (C19-DC)	LC/MS neg	62867			12572015					1.01	0.78	1.08	0.84		0.2757	0.5182	0.8134	0.2814	0.6574	0.8173	0.6406	0.6527	0.2798	0.9679	0.8828	0.3991	0.6312	0.2295	0.3477	0.2414	0.5401	0.245		Lipid	Fatty Acid, Dicarboxylate	100019970	6250-70-0
	1719			eicosanedioate (C20-DC)	LC/MS neg	39831			75502					0.69	0.94	0.72	0.98		0.0665	0.2909	0.1043	0.0554	0.2498	0.7654	0.0389	0.1953	0.5992	0.9977	0.0546	0.0548	0.7188	0.2493	0.0181	0.0239	0.8676	0.3472		Lipid	Fatty Acid, Dicarboxylate	100002951	2424-92-2
	1720			eicosenedioate (C20:1-DC)*	LC/MS neg	62923								0.92	0.81	1.01	0.89		0.3273	0.549	0.6926	0.2523	0.4807	0.7928	0.842	0.7274	0.2374	0.9544	0.8247	0.3819	0.4378	0.1788	0.3323	0.2332	0.6744	0.2891		Lipid	Fatty Acid, Dicarboxylate	100021105
	1721			docosadioate (C22-DC)	LC/MS neg	39837	C14240		7641					0.75	0.93	0.75	0.93		0.244	0.4972	0.2301	0.1058	0.4862	0.7929	0.192	0.4017	0.7321	0.9977	0.1837	0.1421	0.7125	0.2483	0.1001	0.096	0.979	0.3745		Lipid	Fatty Acid, Dicarboxylate	100002952	505-56-6
	1722			3-carboxy-4-methyl-5-propyl-2-furanpropanoate (CMPF)	LC/MS neg	31787		HMDB0061112	123979					0.8	0.4	2.79	1.39		0.0022	0.0637	0.0007	0.0008	0.0153	0.6018	0.5476	0.612	0.0003	0.101	0.0001	0.0004	0.3606	0.1573	0.7493	0.3929	3.49e-05	9.6853e-05		Lipid	Fatty Acid, Dicarboxylate	100001178	86879-39-2
	1724			3-carboxy-4-methyl-5-pentyl-2-furanpropionate (3-CMPFP)**	LC/MS neg	61871		HMDB0061643	194501					1.05	1.12	1.47	1.57		0.4436	0.6207	0.0003	0.0004	0.6545	0.8173	0.8193	0.7171	0.3925	0.9892	0.0132	0.0176	0.0031	0.0041	0.0018	0.0041	0.0218	0.0201		Lipid	Fatty Acid, Dicarboxylate	100020004
	1726			2-hydroxysebacate	LC/MS neg	63357		HMDB0000424	128458					0.89	1	0.73	0.82		0.5944	0.6984	0.0428	0.0265	0.4858	0.7929	0.3868	0.5252	0.906	0.9977	0.0557	0.0552	0.3165	0.144	0.0703	0.0725	0.265	0.1433		Lipid	Fatty Acid, Dicarboxylate	100020378	103963-71-9
	1767		Fatty Acid, Amino	2-aminoheptanoate	LC/MS pos early	43761		HMDB0094649	227939					0.79	1.08	0.96	1.31		0.2913	0.5266	0.1525	0.0753	0.0455	0.6018	0.0341	0.1878	0.4666	0.9895	0.6528	0.335	0.0187	0.0166	0.7782	0.4002	0.084	0.0602		Lipid	Fatty Acid, Amino	100004542	1115-90-8
	1773			N-acetyl-2-aminooctanoate*	LC/MS neg	62059		HMDB0059745	95555					1.27	2.03	0.74	1.18		0.1345	0.3902	0.3994	0.1645	0.6458	0.8173	0.4486	0.5613	0.1674	0.9544	0.359	0.2247	0.7832	0.2657	0.6267	0.3521	0.1024	0.0694		Lipid	Fatty Acid, Amino	100020204
	1785		Fatty Acid Metabolism (also BCAA Metabolism)	butyrylcarnitine (C4)	LC/MS pos early	32412	C02862	HMDB0002013	439829					0.99	1.07	0.27	0.29		0.7817	0.7623	1.7453e-09	7.8573e-09	0.9165	0.8416	0.9029	0.7518	0.7871	0.9977	3.809e-07	2.405e-06	5.1605e-07	2.1102e-06	6.6394e-07	4.5141e-06	2.9741e-07	1.3623e-06		Lipid	Fatty Acid Metabolism (also BCAA Metabolism)	100001054	25576-40-3
	1786			butyrylglycine	LC/MS neg	31850		HMDB0000808	88412					1.4	1.28	1.04	0.95		0.0524	0.2637	0.7528	0.2679	0.7015	0.8173	0.0985	0.2925	0.2507	0.9544	0.622	0.3285	0.9612	0.3066	0.1078	0.1015	0.2321	0.1315		Lipid	Fatty Acid Metabolism (also BCAA Metabolism)	100001151	20208-73-5
	1788			propionylcarnitine (C3)	LC/MS pos early	32452	C03017	HMDB0000824	107738					1.19	1.01	0.45	0.38		0.174	0.4357	6.113e-12	5.8278e-11	0.1917	0.7358	0.065	0.2495	0.9674	1	1.4386e-08	1.3141e-07	5.8721e-10	6.8479e-09	1.549e-08	1.7904e-07	5.5038e-10	5.8125e-09		Lipid	Fatty Acid Metabolism (also BCAA Metabolism)	100001162	17298-37-2
	1789			propionylglycine	LC/MS neg	31932		HMDB0000783	98681					0.89	1.04	1	1.17		0.732	0.7526	0.5614	0.2143	0.6034	0.8173	0.543	0.6104	0.8997	0.9977	0.965	0.4194	0.4383	0.1788	0.8651	0.4242	0.5148	0.2367		Lipid	Fatty Acid Metabolism (also BCAA Metabolism)	100001150	21709-90-0
	1822		Fatty Acid Metabolism (Acyl Glycine)	hexanoylglycine	LC/MS neg	35436		HMDB0000701	99463					1.58	1.15	1.11	0.81		0.0411	0.2328	0.8739	0.2934	0.4076	0.7859	0.0447	0.2092	0.3555	0.9717	0.6333	0.3322	0.4848	0.1915	0.168	0.1439	0.113	0.0748		Lipid	Fatty Acid Metabolism (Acyl Glycine)	100001527	24003-67-6
	1832			trans-3,4-methyleneheptanoylglycine	LC/MS neg	55012			129822188					1.75	1	0.37	0.21		0.3435	0.562	1.3717e-06	3.501e-06	0.3435	0.7788	0.1852	0.3938	1	1	0.0006	0.0014	2.3191e-05	6.4053e-05	0.0006	0.0014	2.3191e-05	6.7822e-05		Lipid	Fatty Acid Metabolism (Acyl Glycine)	100010861
	1840			N-palmitoylglycine	LC/MS neg	42092		HMDB0013034	151008					1.42	1.22	0.79	0.68		0.0339	0.2095	0.0214	0.0146	0.4319	0.7859	0.0416	0.2023	0.3095	0.9679	0.2447	0.1703	0.0302	0.0244	0.8777	0.4276	0.003	0.0041		Lipid	Fatty Acid Metabolism (Acyl Glycine)	100003686	2441-41-0
	1857		Fatty Acid Metabolism (Acyl Carnitine, Short Chain)	acetylcarnitine (C2)	LC/MS pos early	32198	C02571	HMDB0000201	7045767					1.43	1.03	0.6	0.43		0.0059	0.1067	4.9575e-10	2.6343e-09	0.0148	0.6018	0.0006	0.0514	0.7734	0.9977	7.3238e-06	3.1133e-05	4.695e-09	4.1064e-08	1.3969e-05	6.7276e-05	2.8657e-09	2.5941e-08		Lipid	Fatty Acid Metabolism (Acyl Carnitine, Short Chain)	100000802	5080-50-2
	1861		Fatty Acid Metabolism (Acyl Carnitine, Medium Chain)	hexanoylcarnitine (C6)	LC/MS pos early	32328		HMDB0000756	6426853					1.53	1.33	0.31	0.27		0.0021	0.0637	6.8171e-11	4.8037e-10	0.5458	0.8079	0.0084	0.1032	0.0531	0.9314	5.5724e-08	4.35e-07	1.1415e-08	8.5574e-08	3.5203e-06	1.9148e-05	3.8326e-10	4.4155e-09		Lipid	Fatty Acid Metabolism (Acyl Carnitine, Medium Chain)	100000781	6920-35-0
	1869			octanoylcarnitine (C8)	LC/MS pos late	33936	C02838	HMDB0000791	11953814;123701					1.42	1.3	0.47	0.43		0.0009	0.0436	1.2711e-09	6.1494e-09	0.7032	0.8173	0.0067	0.0937	0.0223	0.7942	5.8393e-07	3.388e-06	1.9534e-07	9.4625e-07	0.0001	0.0004	2.2233e-09	2.0617e-08		Lipid	Fatty Acid Metabolism (Acyl Carnitine, Medium Chain)	100001247	3671-77-0
	1873			cis-3,4-methyleneheptanoylcarnitine	LC/MS pos late	64389								1.66	1.02	0.27	0.17		0.032	0.2009	8.434e-12	7.8112e-11	0.0484	0.6018	0.0054	0.0876	0.8878	0.9977	5.2528e-08	4.1764e-07	3.3867e-10	5.078e-09	6.8765e-08	6.4882e-07	2.7239e-10	3.2362e-09		Lipid	Fatty Acid Metabolism (Acyl Carnitine, Medium Chain)	100021728
	1877			decanoylcarnitine (C10)	LC/MS pos late	33941		HMDB0000651	10245190					1.39	1.06	0.53	0.41		0.0179	0.1477	1.5319e-09	7.0936e-09	0.0859	0.6649	0.0056	0.0876	0.5905	0.9977	5.7781e-06	2.5575e-05	3.3662e-08	1.9998e-07	1.9398e-05	8.9684e-05	1.2507e-08	9.3234e-08		Lipid	Fatty Acid Metabolism (Acyl Carnitine, Medium Chain)	100001251	1492-27-9
	1878			laurylcarnitine (C12)	LC/MS pos late	34534		HMDB000225	168381					1.25	1.11	0.44	0.39		0.0123	0.1409	5.1e-12	5.0097e-11	0.3657	0.7853	0.0172	0.1408	0.2117	0.9544	7.0957e-09	7.6163e-08	8.0612e-10	8.7525e-09	7.4021e-08	6.8445e-07	1.1289e-10	1.7168e-09		Lipid	Fatty Acid Metabolism (Acyl Carnitine, Medium Chain)	100001392	25518-54-1
	1879		Fatty Acid Metabolism (Acyl Carnitine, Long Chain Saturated)	myristoylcarnitine (C14)	LC/MS pos late	33952		HMDB0005066	6426854					1.32	1.11	0.62	0.52		0.0033	0.0766	2.3861e-09	1.0177e-08	0.1517	0.6954	0.0028	0.074	0.2072	0.9544	5.3744e-06	2.4036e-05	7.302e-08	3.8969e-07	0.0001	0.0004	6.8483e-09	5.6601e-08		Lipid	Fatty Acid Metabolism (Acyl Carnitine, Long Chain Saturated)	100001270	18822-89-4
	1880			pentadecanoylcarnitine (C15)*	LC/MS pos late	57522		HMDB0062517	123132011					1.32	1	0.82	0.62		0.0117	0.1387	1.7465e-06	4.2564e-06	0.0183	0.6018	0.0012	0.0609	0.8851	0.9977	0.009	0.0131	2.3224e-06	7.9483e-06	0.0124	0.018	1.7029e-06	7.1529e-06		Lipid	Fatty Acid Metabolism (Acyl Carnitine, Long Chain Saturated)	100015842
	1881			palmitoylcarnitine (C16)	LC/MS pos late	44681	C02990	HMDB0000222	461					1.18	1.06	0.64	0.57		0.055	0.2647	8.9156e-09	3.5243e-08	0.3944	0.7859	0.053	0.2252	0.4188	0.9895	6.7995e-06	2.9488e-05	5.0491e-07	2.0918e-06	4.3155e-05	0.0002	9.8864e-08	5.9662e-07		Lipid	Fatty Acid Metabolism (Acyl Carnitine, Long Chain Saturated)	100000776	6865-14-1
	1882			margaroylcarnitine (C17)*	LC/MS pos late	57512		HMDB0006210	53477803					1.12	0.95	0.82	0.7		0.5652	0.6846	3.6177e-05	6.1075e-05	0.1863	0.7333	0.1825	0.3938	0.5856	0.9977	0.0119	0.0162	0.0001	0.0003	0.0034	0.0065	0.0005	0.0009		Lipid	Fatty Acid Metabolism (Acyl Carnitine, Long Chain Saturated)	100004054	106182-29-0
	1883			stearoylcarnitine (C18)	LC/MS pos late	34409		HMDB0000848	3006797					0.98	0.97	0.76	0.75		0.6957	0.7422	1.1607e-05	2.2395e-05	0.9672	0.8497	0.8042	0.7084	0.7597	0.9977	0.0006	0.0015	0.0005	0.0009	0.0003	0.0009	0.0011	0.0018		Lipid	Fatty Acid Metabolism (Acyl Carnitine, Long Chain Saturated)	100001391	18822-91-8
	1884			arachidoylcarnitine (C20)*	LC/MS pos late	57513		HMDB0006460	53477833					0.92	0.88	1.07	1.02		0.0568	0.2648	0.3462	0.1467	0.6299	0.8173	0.2916	0.4716	0.0911	0.9544	0.3161	0.2035	0.7403	0.2556	0.4637	0.2925	0.0475	0.0375		Lipid	Fatty Acid Metabolism (Acyl Carnitine, Long Chain Saturated)	100015833
	1885			behenoylcarnitine (C22)*	LC/MS pos late	57514		HMDB0062468	71464577					0.98	0.82	1.24	1.04		0.0427	0.2363	0.026	0.0174	0.1129	0.6649	0.7238	0.6842	0.0137	0.7428	0.0094	0.0135	0.6031	0.2224	0.8668	0.4245	0.0042	0.0053		Lipid	Fatty Acid Metabolism (Acyl Carnitine, Long Chain Saturated)	100015832
	1886			lignoceroylcarnitine (C24)*	LC/MS pos late	57515		HMDB0240665						0.88	0.93	0.92	0.97		0.3828	0.5819	0.3735	0.1558	0.8033	0.8274	0.4278	0.5472	0.6557	0.9977	0.4207	0.2529	0.6468	0.2332	0.217	0.1712	0.9901	0.3773		Lipid	Fatty Acid Metabolism (Acyl Carnitine, Long Chain Saturated)	100015834
	1887			cerotoylcarnitine (C26)*	LC/MS pos late	57516		HMDB0006347	53477828					0.94	1.12	0.84	1		0.7816	0.7623	0.3276	0.1408	0.4309	0.7859	0.7155	0.6809	0.4519	0.9895	0.2159	0.1593	0.8892	0.2901	0.6151	0.3485	0.3745	0.1847		Lipid	Fatty Acid Metabolism (Acyl Carnitine, Long Chain Saturated)	100015835
	1897		Fatty Acid Metabolism (Acyl Carnitine, Monounsaturated)	cis-4-decenoylcarnitine (C10:1)	LC/MS pos late	38178		HMDB0013205	57357170					1.36	1.31	0.43	0.41		0.0003	0.041	1.979e-11	1.7337e-10	0.8403	0.8281	0.0038	0.0843	0.0072	0.7023	1.0443e-08	1.0406e-07	6.3082e-09	5.0929e-08	3.6389e-06	1.9563e-05	5.8327e-11	1.008e-09		Lipid	Fatty Acid Metabolism (Acyl Carnitine, Monounsaturated)	100002259	98930-66-6
	1899			5-dodecenoylcarnitine (C12:1)	LC/MS pos late	61769		HMDB13326	91825571					1.3	1.14	0.75	0.66		0.0277	0.1851	0.0008	0.0009	0.5218	0.796	0.0448	0.2092	0.2373	0.9544	0.0301	0.0339	0.0039	0.0049	0.2773	0.2019	0.0002	0.0005		Lipid	Fatty Acid Metabolism (Acyl Carnitine, Monounsaturated)	100016069
	1901			myristoleoylcarnitine (C14:1)*	LC/MS pos late	48182		HMDB0240588	129691961					1.36	1.14	0.73	0.62		0.004	0.0825	1.2791e-05	2.4247e-05	0.2177	0.7424	0.0045	0.0863	0.1767	0.9544	0.0049	0.008	7.5239e-05	0.0002	0.0937	0.0908	3.3049e-06	1.2565e-05		Lipid	Fatty Acid Metabolism (Acyl Carnitine, Monounsaturated)	100006051	889848-55-9
	1902			palmitoleoylcarnitine (C16:1)*	LC/MS pos late	53223		HMDB0013207	71464547					1.46	1.18	0.82	0.66		0.0015	0.0593	0.0004	0.0004	0.1819	0.729	0.0019	0.0735	0.1205	0.9544	0.0534	0.0539	0.0007	0.0011	0.6707	0.3688	1.6415e-05	5.0737e-05		Lipid	Fatty Acid Metabolism (Acyl Carnitine, Monounsaturated)	100009406
	1903			oleoylcarnitine (C18:1)	LC/MS pos late	35160		HMDB0005065	6441392					1.33	1.09	0.77	0.63		0.0089	0.1262	1.1372e-05	2.2073e-05	0.1426	0.6933	0.0053	0.0876	0.3446	0.9679	0.0068	0.0104	4.5768e-05	0.0001	0.0536	0.0587	5.2711e-06	1.8729e-05		Lipid	Fatty Acid Metabolism (Acyl Carnitine, Monounsaturated)	100001501	38677-66-6
	1904			eicosenoylcarnitine (C20:1)*	LC/MS pos late	57519								0.99	0.91	1.2	1.11		0.2765	0.5182	0.0295	0.019	0.5612	0.8133	0.7129	0.6809	0.2408	0.9544	0.0511	0.0521	0.2296	0.1131	0.3968	0.2646	0.0237	0.0216		Lipid	Fatty Acid Metabolism (Acyl Carnitine, Monounsaturated)	100015838
	1905			erucoylcarnitine (C22:1)*	LC/MS pos late	57525								0.86	0.72	1.51	1.26		0.1488	0.4103	0.0723	0.0412	0.4578	0.7859	0.6044	0.6393	0.1259	0.9544	0.0751	0.0711	0.4294	0.1767	0.7823	0.4019	0.026	0.0234		Lipid	Fatty Acid Metabolism (Acyl Carnitine, Monounsaturated)	100015841
	1906			nervonoylcarnitine (C24:1)*	LC/MS pos late	57531		HMDB0006509						0.79	0.67	1.4	1.2		0.0093	0.1262	0.0505	0.0305	0.4961	0.7955	0.1378	0.3437	0.0201	0.7942	0.0639	0.0619	0.3382	0.1515	0.5786	0.3379	0.0022	0.0032		Lipid	Fatty Acid Metabolism (Acyl Carnitine, Monounsaturated)	100015846
	1907			ximenoylcarnitine (C26:1)*	LC/MS pos late	57517								0.94	0.74	1.17	0.92		0.5066	0.6585	0.928	0.3067	0.5111	0.796	0.9959	0.7625	0.3528	0.9717	0.5967	0.3189	0.6874	0.2419	0.6836	0.3732	0.5931	0.2613		Lipid	Fatty Acid Metabolism (Acyl Carnitine, Monounsaturated)	100015836
	1908		Fatty Acid Metabolism (Acyl Carnitine, Polyunsaturated)	linoleoylcarnitine (C18:2)*	LC/MS pos late	46223		HMDB0006469	6450015					1.43	1.11	0.64	0.5		0.004	0.0825	6.7499e-08	2.1879e-07	0.101	0.6649	0.0022	0.0735	0.29	0.9679	0.0002	0.0005	7.3751e-07	2.9027e-06	0.002	0.0043	8.5514e-08	5.3297e-07		Lipid	Fatty Acid Metabolism (Acyl Carnitine, Polyunsaturated)	100003151	36816-10-1
	1909			linolenoylcarnitine (C18:3)*	LC/MS pos late	57511								1.58	1.28	0.6	0.49		0.0242	0.1792	0.0002	0.0002	0.5138	0.796	0.0401	0.2002	0.224	0.9544	0.0117	0.0161	0.0014	0.0021	0.1447	0.1277	7.4018e-05	0.0002		Lipid	Fatty Acid Metabolism (Acyl Carnitine, Polyunsaturated)	100015831
	1910			dihomo-linoleoylcarnitine (C20:2)*	LC/MS pos late	57520								1.25	0.99	0.91	0.72		0.0697	0.2953	0.0014	0.0014	0.0708	0.661	0.0137	0.1362	0.9955	1	0.2176	0.1597	0.0008	0.0012	0.2196	0.1723	0.0007	0.0013		Lipid	Fatty Acid Metabolism (Acyl Carnitine, Polyunsaturated)	100015839
	1911			arachidonoylcarnitine (C20:4)	LC/MS pos late	57518		HMDB0006455	136212424					1.3	1.05	0.94	0.75		0.036	0.2191	0.0262	0.0175	0.1317	0.6797	0.0137	0.1362	0.6378	0.9977	0.5642	0.3073	0.0108	0.0111	0.9148	0.4384	0.0037	0.0048		Lipid	Fatty Acid Metabolism (Acyl Carnitine, Polyunsaturated)	100015837
	1912			dihomo-linolenoylcarnitine (C20:3n3 or 6)*	LC/MS pos late	57521								1.44	1.24	0.86	0.74		0.0033	0.0766	0.0282	0.0183	0.4217	0.7859	0.0082	0.1022	0.091	0.9544	0.2875	0.1911	0.0357	0.0277	0.5023	0.3113	0.0007	0.0012		Lipid	Fatty Acid Metabolism (Acyl Carnitine, Polyunsaturated)	100015840
	1919			docosahexaenoylcarnitine (C22:6)*	LC/MS pos late	57523								1.51	0.95	1.18	0.74		0.3427	0.562	0.8414	0.2866	0.2106	0.7424	0.1249	0.3258	0.8224	0.9977	0.4495	0.2622	0.3027	0.1395	0.5925	0.3419	0.416	0.2005		Lipid	Fatty Acid Metabolism (Acyl Carnitine, Polyunsaturated)	100015845
	1934		Fatty Acid Metabolism (Acyl Carnitine, Dicarboxylate)	octadecanedioylcarnitine (C18-DC)*	LC/MS pos late	61867								1	1	0.79	0.79		0.9638	0.8003	0.001	0.0011	0.9638	0.8497	0.9489	0.758	1	1	0.0145	0.0191	0.0126	0.0124	0.0145	0.0205	0.0126	0.013		Lipid	Fatty Acid Metabolism (Acyl Carnitine, Dicarboxylate)	100005998	123233-50-1
	1935			octadecenedioylcarnitine (C18:1-DC)*	LC/MS pos late	61865								0.98	1	0.86	0.88		0.8784	0.7865	0.0339	0.0214	0.8784	0.8316	0.8288	0.7203	1	1	0.1009	0.0906	0.1491	0.0823	0.1009	0.0966	0.1491	0.0924		Lipid	Fatty Acid Metabolism (Acyl Carnitine, Dicarboxylate)	100005996	251981-06-3
	1936		Fatty Acid Metabolism (Acyl Carnitine, Hydroxy)	(R)-3-hydroxybutyrylcarnitine	LC/MS pos early	43264		HMDB0013127	53481617					1.99	0.97	0.49	0.24		0.1483	0.4103	2.4464e-05	4.3331e-05	0.1161	0.6649	0.0378	0.1923	0.9228	0.9977	0.0139	0.0184	6.6022e-05	0.0002	0.0112	0.0166	8.2757e-05	0.0002		Lipid	Fatty Acid Metabolism (Acyl Carnitine, Hydroxy)	100003926
	1937			(S)-3-hydroxybutyrylcarnitine	LC/MS pos early	52984		HMDB0013127	71464477					1.3	0.87	0.96	0.65		0.4364	0.6171	0.0044	0.0038	0.0114	0.6018	0.0198	0.1478	0.174	0.9544	0.7698	0.3684	0.0004	0.0008	0.1034	0.0986	0.0104	0.0109		Lipid	Fatty Acid Metabolism (Acyl Carnitine, Hydroxy)	100009271
	1938			3-hydroxyhexanoylcarnitine (1)	LC/MS pos early	62557								1.17	0.97	0.72	0.6		0.6313	0.7143	0.0117	0.0088	0.2937	0.7661	0.2814	0.4652	0.6805	0.9977	0.244	0.1701	0.013	0.0127	0.1213	0.1119	0.0318	0.0275		Lipid	Fatty Acid Metabolism (Acyl Carnitine, Hydroxy)	100020825
	1941			3-hydroxyoctanoylcarnitine (1)	LC/MS pos early	64393								1.97	2.17	0.51	0.56		0.0078	0.1262	0.0035	0.0031	0.5584	0.8133	0.0208	0.1478	0.1108	0.9544	0.0689	0.0662	0.012	0.012	0.8019	0.4083	0.0003	0.0005		Lipid	Fatty Acid Metabolism (Acyl Carnitine, Hydroxy)	100021990
	1944			3-hydroxydecanoylcarnitine	LC/MS pos late	63358		HMDB0061636	121454166					2.02	1.08	0.44	0.24		0.0308	0.1974	2.2335e-06	5.2461e-06	0.0696	0.661	0.0071	0.0956	0.7765	0.9977	0.0038	0.0067	7.5128e-06	2.3895e-05	0.0073	0.0119	4.0131e-06	1.4531e-05		Lipid	Fatty Acid Metabolism (Acyl Carnitine, Hydroxy)	100021141
	1945			3-hydroxypalmitoylcarnitine	LC/MS pos late	61839		HMDB0013336	126456228					1.42	1.03	0.61	0.44		0.0582	0.2675	1.7784e-07	5.3873e-07	0.1106	0.6649	0.0171	0.1408	0.8124	0.9977	0.0003	0.0009	1.6628e-06	5.8829e-06	0.0006	0.0015	1.0056e-06	4.3444e-06		Lipid	Fatty Acid Metabolism (Acyl Carnitine, Hydroxy)	100019800
	1946			3-hydroxyoleoylcarnitine	LC/MS pos late	61840			129637446					1.87	1.29	0.75	0.51		0.0018	0.0637	0.0012	0.0013	0.1571	0.7005	0.0019	0.0735	0.1495	0.9544	0.1209	0.1038	0.0014	0.0021	0.9048	0.4364	4.3705e-05	0.0001		Lipid	Fatty Acid Metabolism (Acyl Carnitine, Hydroxy)	100019801
	1948		Carnitine Metabolism	deoxycarnitine	LC/MS pos early	36747	C01181	HMDB0001161	22620					1.12	1	0.83	0.74		0.1413	0.4023	2.5733e-06	5.9156e-06	0.1252	0.667	0.0386	0.1949	0.9618	0.9997	0.0025	0.0049	1.3689e-05	4.0284e-05	0.0023	0.0047	1.5254e-05	4.8735e-05		Lipid	Carnitine Metabolism	100001662	6249-56-5
	1949			carnitine	LC/MS pos early	15500	C00487 C00308	HMDB0000062	288					1.03	0.98	0.53	0.5		0.9241	0.7982	0	3e-15	0.2758	0.7661	0.3997	0.5324	0.4774	0.9895	4.5e-14	4.862e-12	1e-14	9.99e-13	2.2e-14	2.351e-12	1.9e-14	1.819e-12		Lipid	Carnitine Metabolism	100000007	461-05-2
	1955		Ketone Bodies	3-hydroxybutyrate (BHBA)	LC/MS polar	542	C03197 C01089	HMDB0000011 HMDB0000357 HMDB0000442	441;94318;92135					1.59	1.07	1.07	0.72		0.0594	0.2682	0.2934	0.1287	0.0916	0.6649	0.0148	0.1362	0.8739	0.9977	0.6296	0.3311	0.0574	0.04	0.5227	0.3185	0.0417	0.0338		Lipid	Ketone Bodies	254	625-72-9
	1960		Fatty Acid Metabolism (Acyl Choline)	palmitoylcholine	LC/MS pos late	52944		HMDB0240592	151731					0.77	0.97	1.08	1.36		0.3074	0.5358	0.1517	0.0751	0.4252	0.7859	0.203	0.4109	0.8706	0.9977	0.6377	0.3322	0.1189	0.0693	0.7573	0.3939	0.0879	0.0615		Lipid	Fatty Acid Metabolism (Acyl Choline)	100009233
	1961			oleoylcholine	LC/MS pos late	53260		HMDB0240596	59040790					0.8	0.93	1.31	1.53		0.3378	0.5589	0.0154	0.011	0.6244	0.8173	0.308	0.4807	0.7353	0.9977	0.1436	0.117	0.0377	0.029	0.252	0.1895	0.0183	0.0174		Lipid	Fatty Acid Metabolism (Acyl Choline)	100009331
	1965			linoleoylcholine*	LC/MS pos late	57463		HMDB0013213	53481656					0.67	0.98	1.03	1.51		0.1981	0.4598	0.1082	0.057	0.2404	0.7541	0.0875	0.2767	0.9325	0.9977	0.7423	0.3612	0.0543	0.0389	0.8069	0.4095	0.0458	0.0362		Lipid	Fatty Acid Metabolism (Acyl Choline)	100015760
	1967			stearoylcholine*	LC/MS pos late	57464		HMDB0240648	90111					0.72	0.93	1.83	2.38		0.2628	0.5104	0.0001	0.0001	0.4979	0.7955	0.2074	0.4138	0.7473	0.9977	0.0083	0.0123	0.0009	0.0014	0.017	0.0229	0.0004	0.0008		Lipid	Fatty Acid Metabolism (Acyl Choline)	100015759
	1968			docosahexaenoylcholine	LC/MS pos late	53263		HMDB0240647						0.65	0.93	2.4	3.44		0.1953	0.4565	2.227e-06	5.2461e-06	0.3238	0.7701	0.1119	0.3107	0.8188	0.9977	0.0009	0.002	3.1333e-05	8.3609e-05	0.0015	0.0034	1.856e-05	5.645e-05		Lipid	Fatty Acid Metabolism (Acyl Choline)	100009333
	1969			arachidonoylcholine	LC/MS pos late	53261		HMDB0240583	122198216					0.72	0.96	1.51	1.99		0.3159	0.54	0.0022	0.002	0.4963	0.7955	0.2376	0.437	0.8147	0.9977	0.0595	0.0584	0.0074	0.0082	0.0936	0.0908	0.0043	0.0054		Lipid	Fatty Acid Metabolism (Acyl Choline)	100009332
	1974		Fatty Acid, Monohydroxy	4-hydroxybutyrate (GHB)	LC/MS pos early	34585	C00989	HMDB0000710	10413					1.55	1.13	1.04	0.76		0.0383	0.2266	0.3296	0.1411	0.1552	0.7005	0.0166	0.1404	0.606	0.9977	0.7389	0.3612	0.0952	0.0589	0.3989	0.2646	0.0341	0.0288		Lipid	Fatty Acid, Monohydroxy	100001507	502-85-2
	1977			2-hydroxyoctanoate	LC/MS neg	22036		HMDB0002264	5312860;6995013;94180					0.79	1.63	1.51	3.13		0.6418	0.7214	0.0071	0.0058	0.1941	0.7367	0.5448	0.6104	0.2138	0.9544	0.2565	0.1762	0.0061	0.0069	0.0235	0.0297	0.0895	0.0624		Lipid	Fatty Acid, Monohydroxy	100000743	617-73-2
	1979			2-hydroxydecanoate	LC/MS neg	42489		HMDB0094656	21488					1.09	1.1	0.86	0.87		0.2054	0.4702	0.1287	0.0657	0.9825	0.8507	0.3578	0.5097	0.3737	0.9793	0.2823	0.1882	0.2692	0.1284	0.8472	0.4203	0.0541	0.042		Lipid	Fatty Acid, Monohydroxy	100004089	5393-81-7
	1985			2-hydroxypalmitate	LC/MS neg	35675		HMDB0031057	12575964;92836;11065598					1.15	1	0.92	0.81		0.3514	0.568	0.163	0.0793	0.6252	0.8173	0.3174	0.4864	0.7494	0.9977	0.5084	0.2865	0.1843	0.0966	0.7304	0.389	0.1048	0.0707		Lipid	Fatty Acid, Monohydroxy	100001579	764-67-0
	1988			2-hydroxystearate	LC/MS neg	17945	C03045 C03042	HMDB0062549	69417;439885;439887					1.01	0.81	1.26	1.01		0.6295	0.7143	0.4793	0.1899	0.4431	0.7859	0.8382	0.7262	0.379	0.9806	0.3004	0.1963	0.9657	0.3075	0.8719	0.4257	0.402	0.1947		Lipid	Fatty Acid, Monohydroxy	1239	629-22-1
	1990			2-hydroxyarachidate*	LC/MS neg	61700			5225199					1.02	0.75	0.59	0.43		0.7242	0.7526	0.0018	0.0018	0.3997	0.7859	0.726	0.6849	0.3991	0.9895	0.068	0.0656	0.0051	0.0059	0.0113	0.0167	0.0334	0.0286		Lipid	Fatty Acid, Monohydroxy	100019892
	1991			2-hydroxybehenate	LC/MS neg	57663		HMDB0061660	193484					1.19	1.01	0.62	0.52		0.2768	0.5182	4.6613e-05	7.5925e-05	0.5097	0.796	0.2203	0.4235	0.7553	0.9977	0.0047	0.0077	0.0005	0.0009	0.0096	0.0149	0.0002	0.0005		Lipid	Fatty Acid, Monohydroxy	100015637
	1996			3-hydroxyhexanoate	LC/MS neg	53230		HMDB0061652 HMDB0010718	151492					1.3	1.05	0.49	0.39		0.1075	0.3567	1.6874e-06	4.1752e-06	0.2403	0.7541	0.054	0.2265	0.7405	0.9977	0.001	0.0022	1.8524e-05	5.2546e-05	0.0021	0.0045	8.7749e-06	2.9787e-05		Lipid	Fatty Acid, Monohydroxy	100006367	10191-24-9
	1997			3-hydroxyoctanoate	LC/MS neg	22001	C20793	HMDB0001954	26613					1.26	1.2	0.31	0.29		0.1067	0.3567	1.4057e-09	6.7005e-09	0.7489	0.8173	0.1699	0.3792	0.3461	0.9679	5.8391e-07	3.388e-06	2.3223e-07	1.0944e-06	4.4485e-06	2.3109e-05	3.6621e-08	2.4005e-07		Lipid	Fatty Acid, Monohydroxy	100000773	88930-08-9
	1999			3-hydroxydecanoate	LC/MS neg	22053		HMDB0002203	26612					1.24	1.12	0.34	0.31		0.0935	0.3375	1.1112e-08	4.288e-08	0.4288	0.7859	0.0843	0.2762	0.5078	0.9895	7.4881e-06	3.1519e-05	6.6217e-07	2.6392e-06	3.3805e-05	0.0001	1.7153e-07	9.0574e-07		Lipid	Fatty Acid, Monohydroxy	100000997	5561-87-5
	2001			3-hydroxysebacate	LC/MS neg	31943		HMDB0000350	3017884					1.92	1	0.42	0.22		0.2602	0.5104	5.5516e-05	8.8645e-05	0.3279	0.7758	0.142	0.3509	0.9132	0.9977	0.009	0.0131	0.0003	0.0007	0.0115	0.0168	0.0003	0.0005		Lipid	Fatty Acid, Monohydroxy	100001145	73141-46-5
	2002			3-hydroxylaurate	LC/MS neg	32457		HMDB0000387	94216					1.28	1.34	0.27	0.28		0.0047	0.0923	5.42e-13	7.986e-12	0.6311	0.8173	0.0712	0.2538	0.0173	0.7819	1.7259e-10	3.2217e-09	4.9292e-10	6.1102e-09	1.1676e-08	1.4206e-07	1.1925e-11	3.0226e-10		Lipid	Fatty Acid, Monohydroxy	100001112	53941-38-1
	2003			3-hydroxymyristate	LC/MS neg	21158		HMDB0061656	16064					1.22	1.11	0.76	0.69		0.0235	0.1758	5.2059e-05	8.3835e-05	0.4817	0.7928	0.0365	0.1878	0.2339	0.9544	0.0055	0.0087	0.0005	0.0009	0.0738	0.0755	3.052e-05	8.6542e-05		Lipid	Fatty Acid, Monohydroxy	100000882	3422-31-9
	2006			3-hydroxystearate	LC/MS neg	52938		HMDB10737	5282907					0.99	2.66	1.2	3.2		0.0154	0.1456	0.0044	0.0038	0.0792	0.6649	0.5783	0.6278	0.0047	0.6718	0.3483	0.2196	0.0019	0.0026	0.0005	0.0013	0.6968	0.2947		Lipid	Fatty Acid, Monohydroxy	100008933	45261-96-9
	2012			5-hydroxyhexanoate	LC/MS neg	31938		HMDB0000525 HMDB0000409	170748					1.24	1.07	1.07	0.92		0.6761	0.7301	0.7194	0.2594	0.8428	0.8281	0.6633	0.6635	0.8762	0.9977	0.6936	0.3449	0.9091	0.2951	0.5834	0.3393	0.9668	0.3713		Lipid	Fatty Acid, Monohydroxy	100001148	44843-89-2
	2018			8-hydroxyoctanoate	LC/MS neg	21239		HMDB0061914	69820					0.88	1.29	0.24	0.35		0.4812	0.6444	1.4857e-10	9.4426e-10	0.1366	0.6797	0.5623	0.6188	0.1243	0.9544	6.9485e-09	7.6163e-08	4.2412e-07	1.8294e-06	1.3213e-07	1.1312e-06	1.9735e-08	1.4157e-07		Lipid	Fatty Acid, Monohydroxy	100000956	764-89-6
	2027			16-hydroxypalmitate	LC/MS neg	39609	C18218	HMDB0006294	10466					1.37	1.28	1.01	0.95		7.858e-05	0.0318	0.7892	0.2762	0.5856	0.8173	0.0009	0.0539	0.0056	0.7022	0.8433	0.3881	0.5661	0.2135	0.0036	0.0068	0.0015	0.0023		Lipid	Fatty Acid, Monohydroxy	100002953	506-13-8
	2031			13-HODE + 9-HODE	LC/MS neg	37752	C14767 C14762	HMDB0004667 HMDB0004670	5312830;1424;5282947;5282944;5282945					1.08	1.3	0.64	0.77		0.0416	0.2336	0.0001	0.0002	0.1959	0.7367	0.5594	0.6183	0.0219	0.7942	0.0004	0.001	0.0267	0.0223	0.0873	0.0855	9.1116e-05	0.0002		Lipid	Fatty Acid, Monohydroxy	100002196
	2047		Fatty Acid, Dihydroxy	12,13-DiHOME	LC/MS neg	38395	C14829	HMDB0004705	10236635					1.47	1.3	0.85	0.75		0.0059	0.1067	0.03	0.0192	0.6119	0.8173	0.0195	0.1471	0.0851	0.9544	0.2125	0.1584	0.0573	0.04	0.6061	0.3447	0.0011	0.0017		Lipid	Fatty Acid, Dihydroxy	62	263399-35-5
	2048			9,10-DiHOME	LC/MS neg	38399	C14828	HMDB0004704	9966640					1.59	1.34	0.67	0.57		0.0006	0.041	3.2156e-05	5.4858e-05	0.4248	0.7859	0.0024	0.074	0.0308	0.8594	0.0046	0.0076	0.0003	0.0006	0.3939	0.2643	1.7121e-06	7.1529e-06		Lipid	Fatty Acid, Dihydroxy	179	263399-34-4
	2050			2S,3R-dihydroxybutyrate	LC/MS polar	62950		HMDB0002453	10964471					0.95	1.2	0.87	1.11		0.7254	0.7526	0.6277	0.2328	0.2888	0.7661	0.6097	0.6409	0.3188	0.9679	0.2764	0.1852	0.6773	0.2399	0.9242	0.4414	0.5551	0.2505		Lipid	Fatty Acid, Dihydroxy	100002284	5057-93-2
	2051			2R,3R-dihydroxybutyrate	LC/MS polar	63109		HMDB0000498	13120901					0.96	1.09	0.49	0.56		0.6939	0.7422	1.491e-09	7.0043e-09	0.3415	0.7788	0.6886	0.6732	0.343	0.9679	9.9667e-08	7.3779e-07	1.5961e-06	5.7109e-06	6.8556e-07	4.5936e-06	2.2005e-07	1.1008e-06		Lipid	Fatty Acid, Dihydroxy	100002367	759-06-8
	2053			2,4-dihydroxybutyrate	LC/MS polar	62951		HMDB0000360	192742					0.83	1.04	0.63	0.78		0.175	0.4357	9.3198e-07	2.4762e-06	0.0361	0.6018	0.0178	0.1428	0.5592	0.9977	2.401e-06	1.2128e-05	0.0033	0.0043	8.7015e-06	4.3728e-05	0.0008	0.0014		Lipid	Fatty Acid, Dihydroxy	100002285	1518-62-3
	2054			3,4-dihydroxybutyrate	LC/MS polar	62952		HMDB0000337	150929					0.94	1.14	0.96	1.16		0.5683	0.6846	0.4142	0.1692	0.1893	0.7333	0.588	0.6317	0.1856	0.9544	0.7144	0.3516	0.1367	0.0773	0.3293	0.2321	0.8593	0.3454		Lipid	Fatty Acid, Dihydroxy	100001730	51267-44-8
	2083		Docosanoid	14-HDoHE/17-HDoHE	LC/MS neg	53034		HMDB0010213 HMDB0060044	11566378;6439179					1.07	0.95	0.93	0.83		0.928	0.7993	0.4858	0.192	0.8529	0.8281	0.8454	0.7274	0.9464	0.9982	0.7158	0.3516	0.5326	0.204	0.6665	0.3677	0.5771	0.2576		Lipid	Docosanoid	100009278
	2097		Eicosanoid	thromboxane B2	LC/MS neg	17807	C05963	HMDB0003252	5283137					0.91	1.04	0.33	0.37		0.9409	0.8003	0.0026	0.0024	0.9519	0.8497	0.9243	0.7541	0.9922	1	0.0268	0.0312	0.0223	0.0193	0.0274	0.0332	0.0219	0.0201		Lipid	Eicosanoid	1308	54397-85-2
	2149			12-HEPE	LC/MS neg	46293		HMDB0010202	10041593					1.08	1.09	0.59	0.6		0.7879	0.7656	0.0296	0.019	0.8105	0.8281	0.9834	0.7625	0.7192	0.9977	0.0824	0.0761	0.1531	0.084	0.1587	0.1377	0.0792	0.0572		Lipid	Eicosanoid	100002165	81187-21-5
	2158			12-HETE	LC/MS neg	37536	C14777	HMDB0006111	5283155					0.98	0.96	0.58	0.56		0.6916	0.7419	0.0103	0.008	0.8389	0.8281	0.6717	0.6654	0.8909	0.9977	0.0441	0.0463	0.0781	0.0509	0.0332	0.0394	0.1013	0.069		Lipid	Eicosanoid	100002167	71030-37-0;73837-14-6
	2165			12-HHTrE	LC/MS neg	57393	C20388	HMDB0012535	5283141					0.83	1.09	0.33	0.44		0.583	0.6883	3.1268e-05	5.3626e-05	0.3875	0.7859	0.3202	0.4893	0.8203	0.9977	0.0003	0.0008	0.005	0.0059	0.0005	0.0013	0.0029	0.004		Lipid	Eicosanoid	1261	54397-84-1
	2176		Endocannabinoid	oleoyl ethanolamide	LC/MS neg	38102		HMDB0002088	5283454					1.27	1.05	0.99	0.81		0.1723	0.4357	0.3809	0.1581	0.6307	0.8173	0.1933	0.4017	0.5195	0.9895	0.7761	0.3692	0.3394	0.1516	0.7173	0.3836	0.1178	0.0771		Lipid	Endocannabinoid	1137	11-58-0;111-58-0
	2179			palmitoyl ethanolamide	LC/MS neg	38165	C16512	HMDB0002100	4671					1.09	0.98	0.89	0.81		0.5267	0.665	0.3009	0.1316	0.869	0.8281	0.5726	0.6252	0.7392	0.9977	0.534	0.2955	0.3951	0.1677	0.7708	0.3984	0.2417	0.1351		Lipid	Endocannabinoid	1489	544-31-0
	2189			N-oleoyltaurine	LC/MS neg	39732			6437033					1.24	1.11	0.77	0.69		0.1566	0.4181	0.0072	0.0058	0.6275	0.8173	0.18	0.3913	0.4968	0.9895	0.0926	0.0839	0.023	0.0198	0.2957	0.2116	0.005	0.0061		Lipid	Endocannabinoid	100003119	52514-04-2
	2190			N-stearoyltaurine	LC/MS neg	39730			168274					1.12	0.95	0.59	0.5		0.5765	0.6878	0.0002	0.0003	0.5998	0.8173	0.4453	0.56	0.9807	1	0.0107	0.015	0.0019	0.0027	0.0113	0.0167	0.0018	0.0027		Lipid	Endocannabinoid	100003240	63155-80-6
	2191			N-palmitoyltaurine	LC/MS neg	39835			14504290					1.23	1.06	0.61	0.52		0.2571	0.5072	0.0021	0.002	0.7541	0.8173	0.3065	0.4804	0.555	0.9977	0.0348	0.0378	0.0134	0.0129	0.1116	0.1044	0.0035	0.0047		Lipid	Endocannabinoid	100003239	83982-06-3
	2194			N-linoleoyltaurine*	LC/MS neg	61826			52922081					1.29	1.12	0.75	0.65		0.0725	0.3024	0.0049	0.0042	0.6169	0.8173	0.1046	0.3014	0.3382	0.9679	0.0756	0.0714	0.0174	0.0158	0.3827	0.2602	0.0019	0.0028		Lipid	Endocannabinoid	100005814
	2199			linoleoyl ethanolamide	LC/MS neg	52608		HMDB0012252	5283446					1.14	0.99	0.88	0.77		0.6618	0.7258	0.503	0.1962	0.7433	0.8173	0.5893	0.6317	0.9377	0.998	0.807	0.3777	0.4816	0.191	0.8679	0.4246	0.4352	0.2079		Lipid	Endocannabinoid	100006726	68171-52-8
	2218		Inositol Metabolism	myo-inositol	LC/MS polar	1124	C00137	HMDB0000211	892					1.13	1.1	0.84	0.82		0.1101	0.3602	0.0164	0.0116	0.8155	0.8281	0.1922	0.4017	0.3222	0.9679	0.1076	0.0945	0.0571	0.04	0.5107	0.3144	0.0065	0.0075		Lipid	Inositol Metabolism	363	87-89-8
	2219			chiro-inositol	LC/MS polar	37112	C19891	HMDB0240209						1.08	1.06	1.13	1.1		0.7546	0.7562	0.5442	0.209	0.7493	0.8173	0.6553	0.6602	0.996	1	0.5134	0.2881	0.838	0.2777	0.5165	0.3159	0.8341	0.3384		Lipid	Inositol Metabolism	100001859	643-12-9
	2220			pinitol	LC/MS polar	37086	C03844	HMDB0034219	164619					0.7	0.98	0.99	1.39		0.2638	0.5104	0.6032	0.226	0.3908	0.7859	0.1672	0.3776	0.849	0.9977	0.8076	0.3777	0.3323	0.1495	0.6649	0.3677	0.2493	0.1379		Lipid	Inositol Metabolism	100001860	10284-63-6
	2249		Phospholipid Metabolism	choline	LC/MS pos early	15506	C00114	HMDB0000097	305					1.16	1.01	1.07	0.93		0.0866	0.3232	0.944	0.3097	0.1096	0.6649	0.0232	0.1526	0.9288	0.9977	0.2314	0.1651	0.2703	0.1288	0.2002	0.1635	0.2351	0.132		Lipid	Phospholipid Metabolism	1256	67-48-1
	2250			choline phosphate	LC/MS pos early	34396	C00588	HMDB0001565	1014					1.04	1.02	0.96	0.94		0.8015	0.7695	0.4314	0.1752	0.7064	0.8173	0.6573	0.6602	0.9291	0.9977	0.7691	0.3684	0.4119	0.1718	0.7023	0.3801	0.4632	0.2185		Lipid	Phospholipid Metabolism	267	72556-74-2
	2253			glycerophosphorylcholine (GPC)	LC/MS pos early	15990	C00670	HMDB0000086	71920					0.96	0.93	1.09	1.06		0.1618	0.4261	0.0943	0.0513	0.7407	0.8173	0.4387	0.5553	0.2205	0.9544	0.1547	0.1244	0.3271	0.1479	0.8323	0.4166	0.0345	0.0291		Lipid	Phospholipid Metabolism	100000269	28319-77-9
	2255			phosphoethanolamine	LC/MS pos early	1600	C00346	HMDB0000224	1015					1.05	1.1	0.79	0.83		0.7086	0.7521	0.0473	0.0289	0.8244	0.8281	0.674	0.6654	0.9142	0.9977	0.1966	0.1499	0.1138	0.0672	0.2342	0.1805	0.0932	0.0644		Lipid	Phospholipid Metabolism	1026	1071-23-4
	2257			glycerophosphoethanolamine	LC/MS pos early	37455	C01233	HMDB0000114	123874					0.95	0.97	0.67	0.69		0.4897	0.6503	3.2636e-05	5.5384e-05	0.8316	0.8281	0.5231	0.6003	0.7335	0.9977	0.0009	0.0019	0.0017	0.0025	0.0004	0.0011	0.0038	0.005		Lipid	Phospholipid Metabolism	100001620	33049-08-0
	2258			glycerophosphoserine*	LC/MS pos early	57404			3081457					0.9	1.03	0.53	0.61		0.6638	0.7258	2.8538e-05	4.9733e-05	0.4902	0.7946	0.428	0.5472	0.855	0.9977	0.0003	0.0009	0.0035	0.0044	0.0005	0.0014	0.0023	0.0033		Lipid	Phospholipid Metabolism	100015666
	2259			glycerophosphoinositol*	LC/MS polar	47155			167572					0.94	0.77	1.27	1.04		0.3006	0.533	0.5521	0.2118	0.3706	0.7859	0.9183	0.7541	0.1771	0.9544	0.295	0.1943	0.8282	0.2754	0.7495	0.3929	0.2522	0.1383		Lipid	Phospholipid Metabolism	100001621	16824-65-0
	2260			trimethylamine N-oxide	LC/MS pos early	40406	C01104	HMDB0000925	1145					0.76	1.22	0.8	1.29		0.8446	0.7819	0.7123	0.2571	0.049	0.6018	0.1204	0.3203	0.1948	0.9544	0.2376	0.1667	0.0961	0.0591	0.9025	0.4364	0.6898	0.2924		Lipid	Phospholipid Metabolism	100003397	1184-78-7
	2279		Phosphatidylcholine (PC)	1-myristoyl-2-palmitoyl-GPC (14:0/16:0)	LC/MS pos late	19258		HMDB0007869	129657					1.1	0.92	1.16	0.96		0.9661	0.8006	0.3346	0.1429	0.0805	0.6649	0.1978	0.4072	0.2182	0.9544	0.0592	0.0583	0.5535	0.21	0.4741	0.2974	0.5114	0.2364		Lipid	Phosphatidylcholine (PC)	100000672	69525-80-0
	2283			1-myristoyl-2-arachidonoyl-GPC (14:0/20:4)*	LC/MS pos late	53195		HMDB0007883	24778634					1.14	0.97	0.76	0.65		0.508	0.6585	1.5287e-05	2.8478e-05	0.1818	0.729	0.1612	0.3708	0.6214	0.9977	0.0067	0.0102	7.157e-05	0.0002	0.0021	0.0045	0.0002	0.0005		Lipid	Phosphatidylcholine (PC)	100009139
	2288			1-pentadecanoyl-2-linoleoyl-GPC (15:0/18:2)*	LC/MS pos late	52497		HMDB0007940	24778664					1.07	0.94	0.68	0.59		0.9258	0.7982	1.4162e-07	4.414e-07	0.225	0.7523	0.4227	0.5449	0.3524	0.9717	0.0001	0.0004	2.6116e-06	8.748e-06	1.5641e-05	7.379e-05	2.1097e-05	6.2664e-05		Lipid	Phosphatidylcholine (PC)	100009035
	2289			1-pentadecanoyl-2-arachidonoyl-GPC (15:0/20:4)*	LC/MS pos late	53194		HMDB0007949	52922330					1.09	0.89	0.78	0.64		0.7253	0.7526	6.6864e-05	0.0001	0.1442	0.6935	0.4204	0.543	0.1996	0.9544	0.0227	0.0273	0.0002	0.0003	0.0011	0.0027	0.0036	0.0048		Lipid	Phosphatidylcholine (PC)	100009122
	2290			1-pentadecanoyl-2-docosahexaenoyl-GPC (15:0/22:6)*	LC/MS pos late	53197		HMDB0007958	52922342					1.11	0.94	1.11	0.94		0.8795	0.7865	0.9528	0.3123	0.3095	0.7661	0.4076	0.5373	0.5366	0.9895	0.4447	0.2618	0.4951	0.1939	0.8815	0.4286	0.9479	0.3655		Lipid	Phosphatidylcholine (PC)	100009123
	2294			1-palmitoyl-2-pentadecanoyl-GPC (16:0/15:0)*	LC/MS pos late	57757		HMDB0007967	24778680					1	0.95	0.93	0.88		0.622	0.7143	0.1506	0.0747	0.7072	0.8173	0.9333	0.756	0.54	0.9895	0.4402	0.2599	0.1997	0.1026	0.1736	0.1472	0.4902	0.229		Lipid	Phosphatidylcholine (PC)	100016019
	2295			1,2-dipalmitoyl-GPC (16:0/16:0)	LC/MS pos late	19130	D03585	HMDB0000564	452110					1	0.92	0.91	0.84		0.0261	0.1816	1.6283e-06	4.06e-06	0.0415	0.6018	0.8762	0.7381	0.0041	0.6718	0.0046	0.0076	3.9898e-06	1.3086e-05	2.8416e-06	1.5829e-05	0.0065	0.0075		Lipid	Phosphatidylcholine (PC)	100000657	63-89-8
	2296			1-palmitoyl-2-palmitoleoyl-GPC (16:0/16:1)*	LC/MS pos late	52470		HMDB0007969	6443788					1.14	0.98	1.01	0.87		0.3603	0.5747	0.1889	0.0901	0.1383	0.6805	0.0948	0.2894	0.6722	0.9977	0.898	0.4029	0.0534	0.0385	0.7676	0.3974	0.1201	0.0783		Lipid	Phosphatidylcholine (PC)	100008984
	2298			1-palmitoyl-2-stearoyl-GPC (16:0/18:0)	LC/MS pos late	52616	C03889	HMDB0007970	24778686					1.02	0.88	1.3	1.12		0.1046	0.3533	1.6256e-05	2.9938e-05	0.03	0.6018	0.6576	0.6602	0.0098	0.7023	1.62e-05	6.2449e-05	0.0302	0.0244	0.0115	0.0168	4.4801e-05	0.0001		Lipid	Phosphatidylcholine (PC)	100008921	59403-51-9
	2300			1-palmitoyl-2-oleoyl-GPC (16:0/18:1)	LC/MS pos late	52461	C13875	HMDB0007972	6436017					1.11	0.98	0.89	0.78		0.2127	0.4749	6.2878e-06	1.3205e-05	0.0514	0.6018	0.0276	0.1635	0.5851	0.9977	0.0105	0.0148	1.2487e-05	3.8171e-05	0.003	0.0059	4.3613e-05	0.0001		Lipid	Phosphatidylcholine (PC)	1539	26853-31-6;26853-31-6
	2303			1-palmitoyl-2-linoleoyl-GPC (16:0/18:2)	LC/MS pos late	42446		HMDB0007973	5287971					1.02	0.97	0.76	0.72		0.8383	0.7819	3.5585e-11	2.6913e-10	0.3207	0.769	0.5725	0.6252	0.3967	0.9895	5.1604e-08	4.1764e-07	3.9528e-09	3.5803e-08	1.0671e-08	1.4193e-07	1.7976e-08	1.3143e-07		Lipid	Phosphatidylcholine (PC)	1537	40811-94-7
	2306			1-palmitoyl-2-gamma-linolenoyl-GPC (16:0/18:3n6)*	LC/MS pos late	54812		HMDB0007974	24778699					1.12	0.96	1.32	1.13		0.5935	0.6984	0.0086	0.0068	0.2625	0.7661	0.2446	0.4435	0.6706	0.9977	0.0094	0.0135	0.2278	0.1128	0.024	0.03	0.1093	0.073		Lipid	Phosphatidylcholine (PC)	100009154
	2314			1-palmitoyl-2-arachidonoyl-GPC (16:0/20:4n6)	LC/MS pos late	52462	C05208	HMDB0007982	10747814					1.05	0.95	0.91	0.82		0.9326	0.8003	0.0004	0.0005	0.1474	0.6954	0.3268	0.4893	0.2733	0.9668	0.0673	0.065	0.0006	0.001	0.0062	0.0104	0.0081	0.009		Lipid	Phosphatidylcholine (PC)	100008914	35418-58-7
	2315			1-palmitoyl-2-eicosapentaenoyl-GPC (16:0/20:5)*	LC/MS pos late	52463		HMDB0007984	24778723					0.99	0.92	0.89	0.83		0.3685	0.5791	0.028	0.0182	0.5704	0.8133	0.8108	0.7108	0.3024	0.9679	0.2195	0.1602	0.0502	0.0368	0.0306	0.0366	0.3176	0.1646		Lipid	Phosphatidylcholine (PC)	100008989
	2320			1-palmitoyl-2-docosahexaenoyl-GPC (16:0/22:6)	LC/MS pos late	52610		HMDB0007991	6441886					1.1	0.93	1.23	1.04		0.8386	0.7819	0.0465	0.0285	0.1662	0.7079	0.259	0.4533	0.3946	0.9892	0.0205	0.025	0.633	0.2299	0.1152	0.107	0.1905	0.1133		Lipid	Phosphatidylcholine (PC)	100008915	59403-54-2
	2326			1-palmitoleoyl-2-linoleoyl-GPC (16:1/18:2)*	LC/MS pos late	52683		HMDB0008006	24778768					1.02	0.94	0.74	0.68		0.6254	0.7143	4.5291e-06	9.7222e-06	0.3887	0.7859	0.7881	0.7038	0.3418	0.9679	0.0012	0.0026	6.5953e-05	0.0002	0.0001	0.0004	0.0006	0.0012		Lipid	Phosphatidylcholine (PC)	100009075
	2327			1-palmitoleoyl-2-linolenoyl-GPC (16:1/18:3)*	LC/MS pos late	53180		HMDB0008008	52922452					1.08	0.93	0.59	0.51		0.9456	0.8003	9.8026e-05	0.0001	0.7517	0.8173	0.7856	0.7037	0.8605	0.9977	0.0045	0.0076	0.0016	0.0023	0.003	0.0059	0.0024	0.0034		Lipid	Phosphatidylcholine (PC)	100009345
	2333			1-margaroyl-2-oleoyl-GPC (17:0/18:1)*	LC/MS pos late	52499								1.1	0.92	1.19	0.99		0.9747	0.8055	0.1192	0.0615	0.0541	0.6018	0.1573	0.3682	0.1699	0.9544	0.0172	0.022	0.7706	0.2626	0.2542	0.1902	0.2725	0.1463		Lipid	Phosphatidylcholine (PC)	100009036
	2334			1-margaroyl-2-linoleoyl-GPC (17:0/18:2)*	LC/MS pos late	52500			52922491					1.03	0.92	0.85	0.76		0.5705	0.6846	0.0015	0.0015	0.3084	0.7661	0.7439	0.6886	0.2649	0.9544	0.0779	0.0728	0.0033	0.0042	0.007	0.0114	0.0406	0.0332		Lipid	Phosphatidylcholine (PC)	100009037
	2335			1-margaroyl-2-arachidonoyl-GPC (17:0/20:4)*	LC/MS pos late	53193								1.11	0.91	1.12	0.92		0.9531	0.8003	0.8577	0.2904	0.1296	0.6764	0.2949	0.4717	0.2597	0.9544	0.2271	0.1639	0.3343	0.1499	0.9321	0.4442	0.8663	0.3471		Lipid	Phosphatidylcholine (PC)	100009124
	2338			1,2-distearoyl-GPC (18:0/18:0)	LC/MS pos late	19132		HMDB0008036	94190					1.11	0.9	2.53	2.03		0.9532	0.8003	4.7e-14	1.094e-12	0.0198	0.6018	0.0958	0.2903	0.0819	0.9544	2.803e-12	1.5041e-10	3.9241e-10	5.6163e-09	3.069e-11	1.0135e-09	2.734e-11	5.7747e-10		Lipid	Phosphatidylcholine (PC)	100000660	816-94-4
	2339			1-stearoyl-2-oleoyl-GPC (18:0/18:1)	LC/MS pos late	52438		HMDB0008038	24778825					1.07	0.92	1.54	1.32		0.7125	0.7526	2.4161e-07	6.9924e-07	0.0882	0.6649	0.3277	0.4893	0.1412	0.9544	1.745e-06	9.0264e-06	0.0005	0.0009	5.1124e-05	0.0002	1.5461e-05	4.8985e-05		Lipid	Phosphatidylcholine (PC)	100008904	56421-10-4
	2342			1-stearoyl-2-linoleoyl-GPC (18:0/18:2)*	LC/MS pos late	52452		HMDB0008039	6441487					1.02	0.95	1.05	0.98		0.5548	0.6809	0.659	0.2427	0.3002	0.7661	0.7468	0.6892	0.2531	0.9544	0.2979	0.1953	0.668	0.2379	0.9151	0.4384	0.467	0.2197		Lipid	Phosphatidylcholine (PC)	100008980
	2345			phosphatidylcholine (18:0/20:2, 20:0/18:2)*	LC/MS pos late	53192		HMDB0008045 HMDB0008143						1.06	0.99	1.02	0.95		0.6296	0.7143	0.7218	0.26	0.8654	0.8281	0.6451	0.6556	0.8243	0.9977	0.8948	0.4023	0.7103	0.248	0.9284	0.443	0.5542	0.2505		Lipid	Phosphatidylcholine (PC)	100009364
	2346			1-stearoyl-2-dihomo-linolenoyl-GPC (18:0/20:3n3 or 6)*	LC/MS pos late	52629		HMDB0008047						1.24	0.96	1.54	1.2		0.1019	0.3533	8.2402e-06	1.659e-05	0.0306	0.6018	0.0097	0.1109	0.6696	0.9977	1.0163e-05	4.1034e-05	0.0188	0.0167	2.6781e-05	0.0001	0.0073	0.0083		Lipid	Phosphatidylcholine (PC)	100009051
	2347			1-stearoyl-2-meadoyl-GPC (18:0/20:3n9)*	LC/MS pos late	52738		HMDB0008046	24778855					1.19	0.95	1.44	1.15		0.2325	0.49	0.0003	0.0004	0.0798	0.6649	0.0417	0.2023	0.6685	0.9977	0.0003	0.0008	0.0911	0.0574	0.0008	0.0019	0.039	0.0321		Lipid	Phosphatidylcholine (PC)	100009153
	2350			1-stearoyl-2-arachidonoyl-GPC (18:0/20:4)	LC/MS pos late	42450		HMDB0008048	16219824					1.05	0.95	1.29	1.17		0.9954	0.8066	7.3191e-07	1.977e-06	0.118	0.6649	0.2633	0.4567	0.26	0.9544	5.104e-06	2.3067e-05	0.001	0.0016	6.8597e-05	0.0003	6.7295e-05	0.0002		Lipid	Phosphatidylcholine (PC)	100001869	35418-59-8
	2353			1-stearoyl-2-adrenoyl-GPC (18:0/22:4)*	LC/MS pos late	55061		HMDB0008054	24778868					1.14	0.92	1.76	1.42		0.5817	0.6878	1.1364e-08	4.288e-08	0.0413	0.6018	0.0669	0.2502	0.2652	0.9544	9.8185e-08	7.3779e-07	6.7979e-05	0.0002	9.6762e-07	6.3909e-06	5.2073e-06	1.8677e-05		Lipid	Phosphatidylcholine (PC)	100009146
	2354			1-stearoyl-2-docosapentaenoyl-GPC (18:0/22:5n3)*	LC/MS pos late	52699		HMDB0008056	24778873					1.17	0.97	1.23	1.03		0.2329	0.49	0.0222	0.015	0.0814	0.6649	0.0424	0.2025	0.6734	0.9977	0.0063	0.0098	0.6534	0.2346	0.0163	0.0221	0.3873	0.1895		Lipid	Phosphatidylcholine (PC)	100009141
	2355			1-stearoyl-2-docosapentaenoyl-GPC (18:0/22:5n6)*	LC/MS pos late	52700		HMDB0008055	24778871					1.24	1.03	4.98	4.11		0.3519	0.568	7.9125e-11	5.3912e-10	0.6988	0.8173	0.3527	0.5069	0.696	0.9977	1.722e-08	1.4929e-07	4.7655e-08	2.6325e-07	8.5227e-09	1.2314e-07	1.0102e-07	6.0013e-07		Lipid	Phosphatidylcholine (PC)	100009142
	2356			1-stearoyl-2-docosahexaenoyl-GPC (18:0/22:6)	LC/MS pos late	52611		HMDB0008057	24778876					1.12	0.95	2.22	1.88		0.5784	0.6878	3.6984e-11	2.7245e-10	0.1619	0.7005	0.1691	0.3792	0.5373	0.9895	2.4386e-09	3.1993e-08	9.5882e-08	4.9492e-07	7.0881e-09	1.0571e-07	2.9526e-08	2.0046e-07		Lipid	Phosphatidylcholine (PC)	100008916	59403-52-0
	2365			1-oleoyl-2-linoleoyl-GPC (18:1/18:2)*	LC/MS pos late	52453		HMDB0008105	24778939					0.73	0.82	1	1.13		0.0152	0.1456	0.6972	0.2534	0.835	0.8281	0.0563	0.2308	0.0994	0.9544	0.8979	0.4029	0.673	0.2389	0.1257	0.1139	0.0434	0.0349		Lipid	Phosphatidylcholine (PC)	100008981
	2375			1-oleoyl-2-docosahexaenoyl-GPC (18:1/22:6)*	LC/MS pos late	52697		HMDB0008123	24778955					1.11	0.9	1.54	1.23		0.947	0.8003	0.0002	0.0002	0.1001	0.6649	0.2552	0.4477	0.2198	0.9544	0.0002	0.0007	0.0541	0.0389	0.0043	0.0079	0.0035	0.0047		Lipid	Phosphatidylcholine (PC)	100009130
	2376			1,2-dilinoleoyl-GPC (18:2/18:2)	LC/MS pos late	52603		HMDB0008138	5288075					0.95	0.89	0.81	0.77		0.314	0.54	0.0135	0.0099	0.6214	0.8173	0.7112	0.6809	0.2909	0.9679	0.1341	0.1118	0.0344	0.0271	0.0155	0.0214	0.2495	0.1379		Lipid	Phosphatidylcholine (PC)	100008903	998-06-1
	2377			1-linoleoyl-2-linolenoyl-GPC (18:2/18:3)*	LC/MS pos late	53176		HMDB0008141	52922731					1.12	1.05	0.71	0.67		0.2305	0.49	4.2303e-06	9.2026e-06	0.5194	0.796	0.1958	0.405	0.6856	0.9977	0.0008	0.0018	9.0419e-05	0.0002	0.002	0.0045	3.5284e-05	9.7207e-05		Lipid	Phosphatidylcholine (PC)	100009343
	2382			1-linoleoyl-2-arachidonoyl-GPC (18:2/20:4n6)*	LC/MS pos late	52710	C05208	HMDB0008147	24778979					1.07	0.94	0.91	0.8		0.9132	0.7941	0.0009	0.001	0.1212	0.6649	0.299	0.4744	0.2357	0.9544	0.1242	0.1054	0.0009	0.0014	0.0104	0.0157	0.0147	0.0146		Lipid	Phosphatidylcholine (PC)	100009131
	2391			1-arachidoyl-2-arachidonoyl-GPC (20:0/20:4)*	LC/MS pos late	55062		HMDB0008279	24779048					1.07	1	1.24	1.16		0.8267	0.7757	0.0701	0.0401	0.6271	0.8173	0.6185	0.644	0.8496	0.9977	0.1043	0.0924	0.3273	0.1479	0.1467	0.129	0.2456	0.1365		Lipid	Phosphatidylcholine (PC)	100009126
	2425		Phosphatidylethanolamine (PE)	1-palmitoyl-2-oleoyl-GPE (16:0/18:1)	LC/MS pos late	19263		HMDB0005320	5283496					1.09	1.31	0.35	0.42		0.2619	0.5104	1.4923e-06	3.7496e-06	0.6114	0.8173	0.6566	0.6602	0.2513	0.9544	5.1295e-05	0.0002	0.0003	0.0006	0.0008	0.002	1.844e-05	5.645e-05		Lipid	Phosphatidylethanolamine (PE)	1526	26662-94-2
	2427			1-palmitoyl-2-linoleoyl-GPE (16:0/18:2)	LC/MS pos late	42449		HMDB0005322	9546747					1.15	1	0.57	0.5		0.4527	0.6258	7.8689e-07	2.1079e-06	0.4527	0.7859	0.2916	0.4716	1	1	0.0003	0.0007	2.0974e-05	5.8966e-05	0.0003	0.0008	2.0974e-05	6.2664e-05		Lipid	Phosphatidylethanolamine (PE)	100001870
	2433			1-palmitoyl-2-arachidonoyl-GPE (16:0/20:4)*	LC/MS pos late	52464	C05210	HMDB0005323	9546800					1.07	1.07	0.42	0.42		0.6287	0.7143	2.7179e-09	1.1441e-08	0.7778	0.8236	0.5887	0.6317	0.8861	0.9977	9.879e-07	5.3019e-06	4.3159e-07	1.8364e-06	1.3366e-06	8.5829e-06	3.2242e-07	1.4593e-06		Lipid	Phosphatidylethanolamine (PE)	100008990
	2435			1-palmitoyl-2-docosahexaenoyl-GPE (16:0/22:6)*	LC/MS pos late	52465		HMDB0008946	9546799					1.01	0.7	0.71	0.5		0.1674	0.4299	0.0007	0.0008	0.0955	0.6649	0.8248	0.7203	0.0358	0.8594	0.1304	0.1094	0.0006	0.0011	0.0011	0.0025	0.0867	0.0612		Lipid	Phosphatidylethanolamine (PE)	100008991
	2442			1-stearoyl-2-oleoyl-GPE (18:0/18:1)	LC/MS pos late	42448		HMDB0008993	9546742					1	1.14	0.81	0.92		0.8678	0.7865	0.1557	0.0768	0.8073	0.8281	0.9562	0.7588	0.7718	0.9977	0.2374	0.1667	0.3955	0.1677	0.3665	0.251	0.2588	0.1403		Lipid	Phosphatidylethanolamine (PE)	100001856
	2446			1-stearoyl-2-linoleoyl-GPE (18:0/18:2)*	LC/MS pos late	52446		HMDB0008994	9546749					1.02	1.17	0.63	0.72		0.7277	0.7526	0.0024	0.0022	0.7718	0.8236	0.9671	0.7588	0.6522	0.9977	0.0149	0.0194	0.0359	0.0279	0.0391	0.0455	0.0136	0.0136		Lipid	Phosphatidylethanolamine (PE)	100008976
	2455			1-stearoyl-2-arachidonoyl-GPE (18:0/20:4)	LC/MS pos late	52447	C05210	HMDB0009003	5289133					1.08	1.09	0.55	0.55		0.4835	0.6453	2.723e-07	7.8108e-07	0.8356	0.8281	0.5209	0.6003	0.7254	0.9977	4.3262e-05	0.0002	2.2052e-05	6.1447e-05	9.8021e-05	0.0004	9.9572e-06	3.3501e-05		Lipid	Phosphatidylethanolamine (PE)	100008977
	2464			1-oleoyl-2-arachidonoyl-GPE (18:1/20:4)*	LC/MS pos late	55041		HMDB0009069	348281223					0.92	1.34	0.33	0.48		0.5732	0.6868	1.5774e-07	4.8235e-07	0.2082	0.7424	0.6124	0.6422	0.2002	0.9544	2.6379e-06	1.3018e-05	0.0002	0.0003	4.9663e-05	0.0002	8.0556e-06	2.7592e-05		Lipid	Phosphatidylethanolamine (PE)	100009219
	2471			1-linoleoyl-2-arachidonoyl-GPE (18:2/20:4)*	LC/MS pos late	53189		HMDB0009102	348279332					0.96	1.15	0.64	0.77		0.7811	0.7623	0.0274	0.018	0.5846	0.8173	0.8483	0.7283	0.5604	0.9977	0.0511	0.0521	0.212	0.1065	0.1537	0.1343	0.0746	0.0546		Lipid	Phosphatidylethanolamine (PE)	100009222
	2525		Phosphatidylserine (PS)	1-stearoyl-2-arachidonoyl-GPS (18:0/20:4)	LC/MS pos late	52235		HMDB0012383	24779545					1	1.4	0.51	0.71		0.6538	0.7255	0.0188	0.013	0.5929	0.8173	0.951	0.7585	0.4882	0.9895	0.0403	0.043	0.1699	0.0913	0.1528	0.1338	0.0458	0.0362		Lipid	Phosphatidylserine (PS)	100001872
	2551		Phosphatidylinositol (PI)	1-palmitoyl-2-oleoyl-GPI (16:0/18:1)*	LC/MS polar	52669		HMDB0009783	71296232					1.14	0.86	0.9	0.67		0.7873	0.7656	0.0006	0.0006	0.029	0.6018	0.157	0.3682	0.0781	0.9544	0.2309	0.1651	0.0002	0.0004	0.0057	0.0099	0.0136	0.0136		Lipid	Phosphatidylinositol (PI)	100009066
	2553			1-palmitoyl-2-linoleoyl-GPI (16:0/18:2)	LC/MS polar	52450		HMDB0009784	46891795					1.1	0.93	0.79	0.67		0.817	0.7751	1.8975e-07	5.6427e-07	0.0438	0.6018	0.107	0.3036	0.1901	0.9544	0.0008	0.0018	8.5627e-07	3.288e-06	3.3525e-05	0.0001	1.5879e-05	4.9871e-05		Lipid	Phosphatidylinositol (PI)	1528
	2556			1-palmitoyl-2-arachidonoyl-GPI (16:0/20:4)*	LC/MS pos late	52467		HMDB0009789						1.02	0.9	0.82	0.73		0.2066	0.4706	1.1044e-07	3.4755e-07	0.0747	0.6649	0.6886	0.6732	0.0357	0.8594	0.0003	0.0009	8.4891e-07	3.288e-06	1.9871e-06	1.1931e-05	0.0001	0.0003		Lipid	Phosphatidylinositol (PI)	100008993
	2560			1-stearoyl-2-linoleoyl-GPI (18:0/18:2)	LC/MS pos late	52468		HMDB0009809						0.91	0.9	1.15	1.13		0.1649	0.4299	0.1822	0.0874	0.7132	0.8173	0.4586	0.5709	0.2142	0.9544	0.2291	0.1647	0.4837	0.1913	0.9667	0.4521	0.0597	0.0455		Lipid	Phosphatidylinositol (PI)	100008994
	2565			1-oleoyl-2-linoleoyl-GPI (18:1/18:2)*	LC/MS polar	52451		HMDB0009838	52928384					1.05	0.88	0.91	0.76		0.3932	0.5927	0.0028	0.0025	0.1028	0.6649	0.5606	0.6183	0.0828	0.9544	0.2427	0.1694	0.0017	0.0025	0.0066	0.011	0.0877	0.0615		Lipid	Phosphatidylinositol (PI)	100008979
	2573			1-stearoyl-2-arachidonoyl-GPI (18:0/20:4)	LC/MS pos late	52449		HMDB0009815						1.03	0.91	1.27	1.12		0.2838	0.5216	9.253e-06	1.84e-05	0.0507	0.6018	0.4972	0.5856	0.0359	0.8594	1.6291e-05	6.2449e-05	0.014	0.0134	0.0029	0.0058	7.8394e-05	0.0002		Lipid	Phosphatidylinositol (PI)	100000616	383907-33-3
	2575			1-stearoyl-2-dihomo-linolenoyl-GPI (18:0/20:3n3 or 6)*	LC/MS pos late	54984		HMDB0009814						1.16	1.04	0.88	0.79		0.4918	0.652	0.0927	0.0506	0.6571	0.8173	0.4253	0.5464	0.8616	0.9977	0.3636	0.2272	0.1328	0.0755	0.4601	0.2914	0.0966	0.0663		Lipid	Phosphatidylinositol (PI)	100009184
	2579			1-stearoyl-2-docosahexaenoyl-GPI (18:0/22:6)*	LC/MS pos late	52668		HMDB0009821	52927465					1.12	0.83	1.15	0.85		0.6305	0.7143	0.7253	0.2609	0.1374	0.6797	0.4626	0.5732	0.1654	0.9544	0.4096	0.2491	0.1932	0.0997	0.5569	0.331	0.9265	0.3613		Lipid	Phosphatidylinositol (PI)	100009067
	2599		Lysophospholipid	1-palmitoyl-GPA (16:0)	LC/MS neg	34428	C04036	HMDB00327	6419701					0.81	1.02	0.64	0.8		0.8154	0.7751	0.062	0.0362	0.4122	0.7859	0.4564	0.5701	0.6754	0.9977	0.0604	0.0591	0.43	0.1767	0.1332	0.1192	0.2328	0.1315		Lipid	Lysophospholipid	100001445	17618-08-5
	2612			1-myristoyl-GPC (14:0)	LC/MS pos late	45453	C04230	HMDB0010379	460604					1.05	1	0.87	0.82		0.6702	0.7275	0.0044	0.0038	0.5781	0.8151	0.4886	0.5836	0.9259	0.9977	0.0763	0.0717	0.0147	0.0139	0.0637	0.0673	0.0181	0.0173		Lipid	Lysophospholipid	100001383	20559-16-4
	2613			2-myristoyl-GPC (14:0)*	LC/MS pos late	35626		HMDB0010379	460604					1.04	0.96	0.95	0.88		0.9475	0.8003	0.1395	0.0702	0.4671	0.7889	0.6385	0.6523	0.5741	0.9977	0.5791	0.3119	0.1225	0.0709	0.2696	0.1982	0.3103	0.1624		Lipid	Lysophospholipid	100001563
	2616			1-pentadecanoyl-GPC (15:0)*	LC/MS pos late	37418		HMDB0010381	24779458					1	0.95	0.87	0.83		0.5367	0.6709	0.0043	0.0038	0.5372	0.8038	0.9996	0.7625	0.3848	0.9806	0.082	0.0759	0.0132	0.0128	0.0132	0.0189	0.0821	0.059		Lipid	Lysophospholipid	100002173
	2617			1-palmitoyl-GPC (16:0)	LC/MS pos late	33955	C04102	HMDB0010382	86554					0.98	0.97	0.92	0.91		0.3012	0.533	0.0035	0.0031	0.7413	0.8173	0.613	0.6422	0.3354	0.9679	0.0479	0.0494	0.0178	0.0161	0.0057	0.0099	0.1267	0.0816		Lipid	Lysophospholipid	100001263	17364-16-8
	2618			2-palmitoyl-GPC (16:0)*	LC/MS neg	35253		HMDB0061702	15061532					1.01	0.82	0.94	0.76		0.7639	0.7608	0.1382	0.0699	0.5176	0.796	0.8048	0.7084	0.5036	0.9895	0.5384	0.2971	0.135	0.0766	0.206	0.1671	0.3912	0.1904		Lipid	Lysophospholipid	100001562
	2619			1-palmitoleoyl-GPC (16:1)*	LC/MS pos late	33230		HMDB0010383	24779461					1.09	0.96	1.08	0.95		0.659	0.7258	0.7926	0.2769	0.1329	0.6797	0.1697	0.3792	0.4383	0.9895	0.2097	0.1568	0.3689	0.1596	0.619	0.3496	0.8992	0.3565		Lipid	Lysophospholipid	100001511
	2628			1-stearoyl-GPC (18:0)	LC/MS pos late	33961		HMDB0010384	497300					1.01	0.95	1.45	1.36		0.4329	0.6171	2.1423e-10	1.286e-09	0.2651	0.7661	0.8091	0.7108	0.1838	0.9544	1.5629e-08	1.3979e-07	3.3842e-07	1.5008e-06	2.0803e-07	1.5857e-06	2.4328e-08	1.6877e-07		Lipid	Lysophospholipid	100001271	19420-57-6
	2630			1-oleoyl-GPC (18:1)	LC/MS pos late	48258	C03916	HMDB0002815	16081932					1.05	0.98	1.07	0.99		0.9498	0.8003	0.6011	0.2255	0.4163	0.7859	0.5345	0.6062	0.5939	0.9977	0.3472	0.2196	0.8348	0.277	0.6784	0.3712	0.7444	0.3113		Lipid	Lysophospholipid	100001272	19420-56-5
	2633			1-linoleoyl-GPC (18:2)	LC/MS pos late	34419	C04100	HMDB0010386	11988421					1.04	0.98	0.88	0.83		0.9364	0.8003	0.0037	0.0033	0.5508	0.8087	0.6321	0.6493	0.7139	0.9977	0.0729	0.0694	0.0123	0.0122	0.0348	0.0408	0.0274	0.0245		Lipid	Lysophospholipid	100001395
	2635			1-linolenoyl-GPC (18:3)*	LC/MS pos late	45951	C04100	HMDB0010388						1.07	1.01	1.43	1.35		0.4114	0.6022	1.8008e-07	5.4046e-07	0.4843	0.7929	0.2856	0.4688	0.9297	0.9977	7.2008e-06	3.0916e-05	6.9535e-05	0.0002	5.9219e-06	3.0087e-05	8.5412e-05	0.0002		Lipid	Lysophospholipid	100005350
	2638			1-nonadecanoyl-GPC (19:0)	LC/MS pos late	47087								1.07	0.93	1.35	1.18		0.8955	0.7889	9.4362e-05	0.0001	0.1519	0.6954	0.3489	0.5043	0.2648	0.9544	0.0002	0.0007	0.0271	0.0225	0.0032	0.0062	0.0021	0.0031		Lipid	Lysophospholipid	100005353	108273-88-7
	2639			1-nonadecenoyl-GPC (19:1)*	LC/MS pos late	62429								1.02	0.92	1.16	1.04		0.5303	0.6666	0.2303	0.1058	0.3757	0.7859	0.852	0.7306	0.2877	0.9679	0.1453	0.1179	0.8172	0.274	0.6766	0.3709	0.1996	0.1175		Lipid	Lysophospholipid	100020743
	2641			1-arachidoyl-GPC (20:0)	LC/MS pos late	45456	C04230	HMDB0010390	24779473					1.02	0.93	1.26	1.15		0.4643	0.6343	0.0002	0.0003	0.2306	0.7541	0.7324	0.687	0.1763	0.9544	0.0007	0.0016	0.0335	0.0266	0.016	0.0219	0.0015	0.0023		Lipid	Lysophospholipid	100001384	108341-80-6
	2644			1-eicosenoyl-GPC (20:1)*	LC/MS pos late	44560		HMDB0010391	52924051					0.9	0.88	1.14	1.11		0.0592	0.2682	0.0795	0.0447	0.8202	0.8281	0.2251	0.4283	0.1304	0.9544	0.1573	0.126	0.2663	0.1274	0.9149	0.4384	0.0132	0.0134		Lipid	Lysophospholipid	100005352
	2646			1-dihomo-linoleoyl-GPC (20:2)*	LC/MS pos late	33871		HMDB0010392						1.02	0.97	0.96	0.91		0.7419	0.7527	0.4146	0.1692	0.7895	0.8246	0.9647	0.7588	0.6737	0.9977	0.6949	0.3449	0.4443	0.1805	0.419	0.274	0.7277	0.305		Lipid	Lysophospholipid	100001553
	2647			1-dihomo-linolenoyl-GPC (20:3n3 or 6)*	LC/MS pos late	33821		HMDB0010394	52924055					1.23	1.03	1.27	1.06		0.1326	0.39	0.0601	0.0353	0.2386	0.7541	0.0632	0.245	0.8055	0.9977	0.0345	0.0376	0.5881	0.2189	0.0204	0.0264	0.7666	0.3171		Lipid	Lysophospholipid	100001552
	2652			1-arachidonoyl-GPC (20:4n6)*	LC/MS pos late	33228	C05208	HMDB0010395	24779476					1.05	0.96	1.16	1.07		0.9052	0.7925	0.0171	0.0119	0.2743	0.7661	0.3892	0.5261	0.4862	0.9895	0.0159	0.0206	0.3086	0.1419	0.0686	0.0714	0.0947	0.0653		Lipid	Lysophospholipid	100001551
	2653			1-eicosapentaenoyl-GPC (20:5)*	LC/MS pos late	44563		HMDB0010397						1.02	0.99	1.21	1.17		0.9496	0.8003	0.0293	0.0189	0.8612	0.8281	0.8663	0.7339	0.937	0.998	0.0895	0.0819	0.1406	0.0789	0.1037	0.0987	0.1221	0.0793		Lipid	Lysophospholipid	100005351
	2654			1-heneicosanoyl-GPC (21:0)*	LC/MS pos late	62457								1.18	0.98	1.08	0.9		0.1926	0.4559	0.7483	0.2671	0.1	0.6649	0.042	0.2023	0.793	0.9977	0.3343	0.2129	0.1627	0.088	0.4778	0.2993	0.2504	0.1382		Lipid	Lysophospholipid	100020779
	2655			1-behenoyl-GPC (22:0)	LC/MS pos late	39792		HMDB0010398	24779479					1.14	0.93	1.13	0.93		0.5271	0.665	0.6442	0.2386	0.0191	0.6018	0.0353	0.1878	0.193	0.9544	0.0454	0.0474	0.1569	0.0853	0.4406	0.2853	0.9029	0.3572		Lipid	Lysophospholipid	100002868	125146-65-8
	2657			1-erucoyl-GPC (22:1)*	LC/MS pos late	55070		HMDB0010399	53480471					1	0.93	1.12	1.04		0.3652	0.578	0.1167	0.0605	0.3438	0.7788	0.976	0.7616	0.195	0.9544	0.0799	0.0746	0.6409	0.2317	0.6197	0.3496	0.0846	0.0604		Lipid	Lysophospholipid	100002869
	2658			1-adrenoyl-GPC (22:4)*	LC/MS pos late	52698		HMDB0010401	52924039					1.07	0.95	1.52	1.35		0.9197	0.7981	4.7951e-06	1.0225e-05	0.2916	0.7661	0.4119	0.5411	0.4958	0.9895	4.9614e-05	0.0002	0.0017	0.0025	0.0002	0.0008	0.0003	0.0007		Lipid	Lysophospholipid	100002871
	2662			1-docosahexaenoyl-GPC (22:6)*	LC/MS pos late	33822		HMDB0010404	10415542					1.08	0.94	1.96	1.71		0.8857	0.7877	8.2527e-09	3.3027e-08	0.2724	0.7661	0.3783	0.523	0.495	0.9895	3.2813e-07	2.1027e-06	9.4862e-06	2.9284e-05	1.3628e-06	8.6311e-06	2.1041e-06	8.2468e-06		Lipid	Lysophospholipid	100001566
	2664			1-tricosanoyl-GPC (23:0)*	LC/MS pos late	62456								1.09	0.95	1.1	0.96		0.8081	0.7714	0.6099	0.2278	0.2146	0.7424	0.2929	0.4716	0.4725	0.9895	0.2177	0.1597	0.5953	0.221	0.5948	0.3425	0.8493	0.3424		Lipid	Lysophospholipid	100020778
	2666			1-lignoceroyl-GPC (24:0)	LC/MS pos late	49617		HMDB0010405	24779481					1.05	0.91	1.04	0.91		0.5236	0.6649	0.4367	0.1766	0.0504	0.6018	0.3232	0.4893	0.0678	0.9544	0.3732	0.2316	0.0555	0.0396	0.3198	0.2268	0.9197	0.3594		Lipid	Lysophospholipid	100002873	325171-59-3
	2668			1-nervonoyl-GPC (24:1n9)*	LC/MS pos late	55071		HMDB0010406	53480477					1.08	0.91	1.06	0.89		0.7334	0.7527	0.4558	0.1826	0.0451	0.6018	0.2197	0.4235	0.0945	0.9544	0.3419	0.2171	0.0538	0.0388	0.4433	0.2862	0.7721	0.3184		Lipid	Lysophospholipid	100002874
	2679			1-palmitoyl-GPE (16:0)	LC/MS pos late	35631		HMDB0011503	9547069					0.99	0.99	1.04	1.04		0.8539	0.7822	0.3449	0.1463	0.9655	0.8497	0.9206	0.7541	0.8722	0.9977	0.4829	0.2746	0.5212	0.2016	0.587	0.3409	0.4242	0.2036		Lipid	Lysophospholipid	100001567	53862-35-4
	2685			1-margaroyl-GPE (17:0)*	LC/MS pos late	37419		HMDB0061691	52925149					1.11	1.03	1.11	1.03		0.4352	0.6171	0.3511	0.1484	0.5313	0.8006	0.3229	0.4893	0.9115	0.9977	0.2737	0.1839	0.8245	0.275	0.23	0.1793	0.9119	0.3586		Lipid	Lysophospholipid	100002171
	2686			1-stearoyl-GPE (18:0)	LC/MS pos late	42398		HMDB0011130	9547068					1.02	0.99	1.16	1.12		0.9748	0.8055	0.0057	0.0048	0.6897	0.8173	0.7946	0.7038	0.7605	0.9977	0.0224	0.0271	0.0717	0.0477	0.0426	0.0486	0.0389	0.0321		Lipid	Lysophospholipid	100001461	69747-55-3
	2687			2-stearoyl-GPE (18:0)*	LC/MS neg	41220		HMDB0011129	90658453;53480667					1.09	0.9	1.2	0.98		0.8893	0.7877	0.6497	0.2404	0.5455	0.8079	0.5988	0.6383	0.741	0.9977	0.4556	0.2643	0.9144	0.2959	0.6748	0.3705	0.8233	0.3355		Lipid	Lysophospholipid	100003901
	2688			1-oleoyl-GPE (18:1)	LC/MS pos late	35628		HMDB0011506	9547071					0.93	0.98	0.87	0.91		0.3163	0.54	0.0305	0.0194	0.6984	0.8173	0.327	0.4893	0.6584	0.9977	0.0686	0.0661	0.1863	0.0973	0.0278	0.0336	0.3686	0.1825		Lipid	Lysophospholipid	100001569	89576-29-4
	2690			1-linoleoyl-GPE (18:2)*	LC/MS pos late	36600		HMDB0011507	52925130					1	0.96	0.73	0.7		0.6275	0.7143	3.8254e-05	6.4246e-05	0.6738	0.8173	0.9635	0.7588	0.5228	0.9895	0.0027	0.0053	0.0007	0.0011	0.0006	0.0016	0.0031	0.0041		Lipid	Lysophospholipid	100001570
	2703			1-arachidonoyl-GPE (20:4n6)*	LC/MS pos late	35186		HMDB0011517	42607465					1.16	0.98	1	0.85		0.2662	0.5104	0.1734	0.0838	0.1356	0.6797	0.0708	0.2538	0.7741	0.9977	0.9202	0.4103	0.0488	0.0361	0.8517	0.4213	0.0858	0.0608		Lipid	Lysophospholipid	100001571
	2705			1-eicosapentaenoyl-GPE (20:5)*	LC/MS pos late	47888		HMDB0011489	53480938					1.18	0.89	1.09	0.82		0.8261	0.7757	0.587	0.2213	0.1211	0.6649	0.2076	0.4138	0.3352	0.9679	0.4593	0.2656	0.1404	0.0789	0.8181	0.4134	0.5899	0.2612		Lipid	Lysophospholipid	100004552
	2714			1-docosahexaenoyl-GPE (22:6)*	LC/MS pos late	44633		HMDB11496	85333229					1.13	0.9	1.58	1.26		0.8999	0.7911	2.4413e-06	5.693e-06	0.0346	0.6018	0.1059	0.3036	0.1458	0.9544	4.6649e-06	2.1693e-05	0.0072	0.008	0.0001	0.0005	0.0002	0.0005		Lipid	Lysophospholipid	100002060
	2719			1-stearoyl-GPS (18:0)*	LC/MS neg	45966		HMDB0061698	74819135					0.8	0.89	0.49	0.54		0.5245	0.6649	0.0137	0.01	0.5489	0.8079	0.3845	0.524	0.9789	1	0.0297	0.0338	0.1546	0.0845	0.028	0.0338	0.1619	0.0989		Lipid	Lysophospholipid	100004327
	2720			1-oleoyl-GPS (18:1)	LC/MS neg	19260		HMDB0061694	85036846					0.74	1.04	0.42	0.6		0.5993	0.7004	0.0187	0.013	0.4698	0.7889	0.3796	0.5238	0.8874	0.9977	0.0304	0.0341	0.2123	0.1065	0.0408	0.0469	0.1676	0.1019		Lipid	Lysophospholipid	100000630	326589-90-6
	2722			1-linoleoyl-GPS (18:2)*	LC/MS neg	43676								0.81	0.91	0.45	0.5		0.6046	0.7046	0.0018	0.0017	0.7053	0.8173	0.5273	0.6022	0.9208	0.9977	0.0105	0.0148	0.0338	0.0267	0.0084	0.0134	0.0415	0.0338		Lipid	Lysophospholipid	100004606
	2732			1-linoleoyl-GPG (18:2)*	LC/MS neg	54885		HMDB0240600						1.2	1.09	0.64	0.59		0.2711	0.5159	0.0003	0.0003	0.7523	0.8173	0.3168	0.4864	0.5723	0.9977	0.0089	0.013	0.0032	0.0041	0.0307	0.0366	0.0008	0.0014		Lipid	Lysophospholipid	100009227
	2734			1-palmitoyl-GPI (16:0)	LC/MS neg	35305		HMDB0061695	71296207					0.76	0.73	0.92	0.88		0.2086	0.4725	0.478	0.1896	0.7517	0.8173	0.4969	0.5856	0.2655	0.9544	0.779	0.3697	0.469	0.1876	0.1681	0.1439	0.688	0.2919		Lipid	Lysophospholipid	100001655
	2738			1-stearoyl-GPI (18:0)	LC/MS neg	19324		HMDB0240261	71581135;42607495					0.82	0.76	1.36	1.27		0.2787	0.5189	0.1301	0.0662	0.69	0.8173	0.6217	0.6445	0.2959	0.9679	0.1761	0.1372	0.4162	0.1734	0.7456	0.3929	0.0715	0.0527		Lipid	Lysophospholipid	100000656	796963-93-4
	2739			2-stearoyl-GPI (18:0)*	LC/MS neg	39223		HMDB0061704	131770413					0.8	0.8	1.36	1.35		0.2937	0.5267	0.0826	0.0464	0.8048	0.8279	0.5649	0.6203	0.3587	0.9717	0.1573	0.126	0.278	0.1314	0.602	0.3445	0.0532	0.0414		Lipid	Lysophospholipid	100003008
	2740			1-oleoyl-GPI (18:1)	LC/MS neg	36602		HMDB0061693	86289645					0.68	0.65	1.26	1.21		0.0739	0.3048	0.3237	0.1395	0.9838	0.8507	0.2021	0.4102	0.1927	0.9544	0.4739	0.2713	0.4914	0.1934	0.5435	0.3257	0.0538	0.0418		Lipid	Lysophospholipid	100001777
	2742			1-linoleoyl-GPI (18:2)*	LC/MS neg	36594		HMDB0240597	11124828					0.79	0.72	1.15	1.05		0.0931	0.3375	0.4906	0.193	0.7448	0.8173	0.3229	0.4893	0.1544	0.9544	0.4739	0.2713	0.7951	0.2686	0.4618	0.2917	0.0966	0.0663		Lipid	Lysophospholipid	100001778
	2748			1-arachidonoyl-GPI (20:4)*	LC/MS neg	34214		HMDB0061690	121596217					0.82	0.75	1.33	1.22		0.1658	0.4299	0.1278	0.0653	0.6688	0.8173	0.4859	0.5836	0.2004	0.9544	0.168	0.1324	0.4239	0.1753	0.9164	0.4386	0.0448	0.0358		Lipid	Lysophospholipid	100001654
	2806		Plasmalogen	1-palmityl-2-palmitoyl-GPC (O-16:0/16:0)*	LC/MS pos late	57332			145911					1.04	0.91	1.07	0.94		0.4061	0.5999	0.8696	0.2927	0.0561	0.6153	0.4142	0.5415	0.0554	0.9314	0.1364	0.1125	0.2029	0.1035	0.6346	0.3556	0.4812	0.2259		Lipid	Plasmalogen	100015586
	2807			1-palmityl-2-stearoyl-GPC (O-16:0/18:0)*	LC/MS pos late	55040		HMDB0013405	11803170					1.02	0.96	1.13	1.06		0.7323	0.7526	0.0509	0.0307	0.4188	0.7859	0.7385	0.687	0.4169	0.9895	0.0535	0.0539	0.3868	0.1655	0.2354	0.1805	0.102	0.0693		Lipid	Plasmalogen	100010966
	2809			1-palmityl-2-linoleoyl-GPC (O-16:0/18:2)*	LC/MS pos late	53175		HMDB0011151	6443157					1.03	0.94	0.94	0.86		0.6966	0.7422	0.0034	0.0031	0.1611	0.7005	0.4625	0.5732	0.2055	0.9544	0.2021	0.153	0.003	0.004	0.0161	0.022	0.0518	0.0404		Lipid	Plasmalogen	100009134
	2812			1-stearyl-2-arachidonoyl-GPC (O-18:0/20:4)*	LC/MS pos late	57333								1	0.89	1.1	0.98		0.0584	0.2675	0.2323	0.1062	0.0608	0.6267	0.9886	0.7625	0.0105	0.7023	0.034	0.0372	0.5992	0.2212	0.5894	0.341	0.033	0.0284		Lipid	Plasmalogen	100009019
	2815			1-(1-enyl-palmitoyl)-2-docosahexaenoyl-GPC (P-16:0/22:6)*	LC/MS pos late	52630		HMDB0011229	53480699					1.08	0.93	1.77	1.53		0.9892	0.8066	3.0583e-10	1.7286e-09	0.1099	0.6649	0.2469	0.4445	0.2544	0.9544	1.0833e-08	1.0406e-07	1.0155e-06	3.8525e-06	9.3895e-08	8.3482e-07	9.7448e-08	5.9662e-07		Lipid	Plasmalogen	100009008
	2817			1-(1-enyl-palmitoyl)-2-oleoyl-GPE (P-16:0/18:1)*	LC/MS pos late	52477		HMDB0011342	52925128					0.96	0.93	1.01	0.97		0.2131	0.4749	0.7317	0.2624	0.6583	0.8173	0.5605	0.6183	0.2341	0.9544	0.9436	0.4131	0.5795	0.2167	0.2616	0.1945	0.5145	0.2367		Lipid	Plasmalogen	100009005
	2818			1-(1-enyl-palmitoyl)-2-linoleoyl-GPE (P-16:0/18:2)*	LC/MS pos late	52677		HMDB0011343	52925127					1.12	0.88	0.85	0.68		0.98	0.8065	0.0846	0.0472	0.4787	0.7909	0.6277	0.6474	0.603	0.9977	0.4488	0.2622	0.088	0.0559	0.208	0.1681	0.2204	0.1264		Lipid	Plasmalogen	100009069
	2819			1-(1-enyl-palmitoyl)-2-palmitoyl-GPC (P-16:0/16:0)*	LC/MS pos late	52716		HMDB0011206	11146967					1.05	0.93	1.15	1.01		0.773	0.7623	0.0359	0.0225	0.0837	0.6649	0.2928	0.4716	0.1508	0.9544	0.0093	0.0134	0.7645	0.2611	0.1816	0.1507	0.0874	0.0614		Lipid	Plasmalogen	100009162
	2821			1-(1-enyl-palmitoyl)-2-arachidonoyl-GPE (P-16:0/20:4)*	LC/MS pos late	52673		HMDB0011352	52925126					0.99	0.99	0.82	0.82		0.7676	0.7608	0.0002	0.0002	0.9482	0.8497	0.7987	0.7048	0.8704	0.9977	0.0032	0.0058	0.004	0.005	0.0022	0.0046	0.0058	0.0068		Lipid	Plasmalogen	100009002
	2822			1-(1-enyl-palmitoyl)-2-docosahexaenoyl-GPE (P-16:0/22:6)*	LC/MS pos late	52672		HMDB0005780	5283497					1.02	0.94	1.18	1.09		0.6298	0.7143	0.0009	0.001	0.2168	0.7424	0.5846	0.6304	0.2265	0.9544	0.0016	0.0033	0.0792	0.0514	0.026	0.0319	0.0057	0.0067		Lipid	Plasmalogen	100009000
	2823			1-(1-enyl-palmitoyl)-2-oleoyl-GPC (P-16:0/18:1)*	LC/MS pos late	52478		HMDB0007996	34779384					1.04	0.86	1.14	0.94		0.1603	0.4252	0.329	0.1411	0.0262	0.6018	0.513	0.5977	0.013	0.7428	0.026	0.0305	0.3342	0.1499	0.7496	0.3929	0.0975	0.0667		Lipid	Plasmalogen	100009007
	2826			1-(1-enyl-stearoyl)-2-oleoyl-GPE (P-18:0/18:1)	LC/MS pos late	52614		HMDB0011375	42607457					1.01	0.92	1.22	1.11		0.3597	0.5747	0.0038	0.0034	0.2691	0.7661	0.8894	0.7455	0.158	0.9544	0.0054	0.0087	0.1472	0.0817	0.1148	0.1068	0.0075	0.0084		Lipid	Plasmalogen	100008919	144371-68-6
	2827			1-(1-enyl-stearoyl)-2-linoleoyl-GPE (P-18:0/18:2)*	LC/MS pos late	52748		HMDB0011376						0.98	0.94	0.99	0.96		0.3168	0.54	0.4466	0.1796	0.6206	0.8173	0.7149	0.6809	0.2923	0.9679	0.8485	0.3893	0.3765	0.1622	0.2169	0.1712	0.8612	0.3458		Lipid	Plasmalogen	100009225
	2830			1-(1-enyl-palmitoyl)-2-arachidonoyl-GPC (P-16:0/20:4)*	LC/MS pos late	52689		HMDB0011220						1.08	0.98	1.24	1.12		0.2969	0.529	1.007e-05	1.9782e-05	0.077	0.6649	0.051	0.22	0.5808	0.9977	2.4345e-05	9.0891e-05	0.0106	0.0109	8.7684e-05	0.0003	0.003	0.0041		Lipid	Plasmalogen	100009014
	2831			1-(1-enyl-palmitoyl)-2-linoleoyl-GPC (P-16:0/18:2)*	LC/MS pos late	52682		HMDB0011211	24779386					1.07	0.92	0.84	0.73		0.8089	0.7714	6.4364e-06	1.3288e-05	0.0714	0.661	0.2545	0.4477	0.1442	0.9544	0.0082	0.0122	1.6547e-05	4.78e-05	0.0002	0.0007	0.0005	0.001		Lipid	Plasmalogen	100009009
	2835			1-(1-enyl-stearoyl)-2-arachidonoyl-GPE (P-18:0/20:4)*	LC/MS pos late	52475		HMDB0005779	9547058					0.97	0.97	1.16	1.16		0.3191	0.54	0.0002	0.0002	0.9111	0.8391	0.5279	0.6022	0.4317	0.9895	0.0034	0.0061	0.005	0.0059	0.0206	0.0266	0.0008	0.0013		Lipid	Plasmalogen	100008999
	2836			1-(1-enyl-stearoyl)-2-docosahexaenoyl-GPC (P-18:0/22:6)*	LC/MS pos late	52704		HMDB0011262	42607430					1.06	0.95	2.61	2.34		0.8835	0.7869	3e-13	4.854e-12	0.3169	0.7661	0.4158	0.5415	0.5416	0.9895	5.7908e-11	1.5539e-09	5.0107e-10	6.1102e-09	1.422e-10	2.9883e-09	1.9423e-10	2.8401e-09		Lipid	Plasmalogen	100009015
	2838			1-(1-enyl-stearoyl)-2-docosahexaenoyl-GPE (P-18:0/22:6)*	LC/MS pos late	52476		HMDB0011394	42607458					1	0.92	1.74	1.59		0.3254	0.5471	1.2636e-10	8.1917e-10	0.2943	0.7661	0.9617	0.7588	0.1559	0.9544	1.0906e-08	1.0406e-07	1.8641e-07	9.171e-07	1.6947e-07	1.3746e-06	1.1886e-08	9.0382e-08		Lipid	Plasmalogen	100009004
	2847		Lysoplasmalogen	1-palmityl-GPE (O-16:0)*	LC/MS pos late	55007								0.84	1.03	0.45	0.55		0.5242	0.6649	0.0007	0.0008	0.4509	0.7859	0.3283	0.4893	0.9329	0.9977	0.0032	0.0058	0.0346	0.0272	0.0038	0.0072	0.029	0.0256		Lipid	Lysoplasmalogen	100010962
	2848			1-palmityl-GPC (O-16:0)	LC/MS pos late	20458			3983					0.99	0.92	1.04	0.98		0.2562	0.5072	0.811	0.2811	0.498	0.7955	0.7385	0.687	0.2035	0.9544	0.5171	0.2884	0.7547	0.2586	0.5198	0.3175	0.3302	0.1685		Lipid	Lysoplasmalogen	100000611	52691-62-0
	2849			1-stearyl-GPC (O-18:0)*	LC/MS pos late	52703	C04317	HMDB0011149	2733532					1	0.94	1.07	1.01		0.4787	0.6423	0.3608	0.1517	0.5446	0.8079	0.9413	0.7575	0.3553	0.9717	0.2856	0.1901	0.8239	0.275	0.8816	0.4286	0.2551	0.1389		Lipid	Lysoplasmalogen	100009147
	2850			1-stearyl-GPE (O-18:0)*	LC/MS pos late	61501			46891690					0.92	0.92	0.59	0.59		0.4168	0.6042	0.0021	0.002	0.8278	0.8281	0.4667	0.575	0.6715	0.9977	0.0154	0.02	0.03	0.0244	0.0059	0.0101	0.0711	0.0526		Lipid	Lysoplasmalogen	100009198
	2851			1-(1-enyl-palmitoyl)-GPC (P-16:0)*	LC/MS pos late	52474		HMDB0010407	10917802					1.07	1	1.06	0.99		0.3985	0.5963	0.5168	0.2006	0.428	0.7859	0.251	0.4476	0.97	1	0.3113	0.201	0.9172	0.2965	0.2944	0.211	0.8874	0.3537		Lipid	Lysoplasmalogen	100002875
	2852			1-(1-enyl-palmitoyl)-GPE (P-16:0)*	LC/MS pos late	39270		HMDB0011152						0.87	0.98	0.56	0.63		0.4004	0.5963	0.0008	0.0008	0.5487	0.8079	0.3112	0.4818	0.8619	0.9977	0.0041	0.0071	0.0276	0.0229	0.0027	0.0055	0.0398	0.0327		Lipid	Lysoplasmalogen	100003000
	2854			1-(1-enyl-oleoyl)-GPE (P-18:1)*	LC/MS pos late	44621								0.84	1	0.51	0.61		0.4079	0.6007	0.0024	0.0022	0.5133	0.796	0.2981	0.4744	0.9001	0.9977	0.0084	0.0124	0.0611	0.0417	0.0063	0.0106	0.0781	0.0565		Lipid	Lysoplasmalogen	100005372
	2856			1-(1-enyl-stearoyl)-GPE (P-18:0)*	LC/MS pos late	39271		HMDB0240598						0.89	0.97	0.68	0.74		0.3661	0.5782	0.0104	0.008	0.6204	0.8173	0.3247	0.4893	0.7686	0.9977	0.0289	0.0333	0.1161	0.0681	0.0153	0.0212	0.1939	0.1146		Lipid	Lysoplasmalogen	100003001
	2859		Glycerolipid Metabolism	glycerol	LC/MS neg	15122	C00116	HMDB0000131	753					1.35	1.24	1.04	0.95		0.0002	0.041	0.9333	0.3077	0.4553	0.7859	0.0012	0.0609	0.0142	0.7428	0.6375	0.3322	0.5563	0.2107	0.0049	0.0088	0.0037	0.0049		Lipid	Glycerolipid Metabolism	1254	56-81-5
	2860			glycerol 3-phosphate	LC/MS pos early	43847	C0093	HMDB0000126	754					1.54	1.19	1.15	0.89		0.0658	0.2893	0.7392	0.2647	0.4406	0.7859	0.0676	0.2504	0.4219	0.9895	0.4359	0.2582	0.7541	0.2586	0.122	0.1124	0.2688	0.1449		Lipid	Glycerolipid Metabolism	100000258	29849-82-9
	2865			glycerophosphoglycerol	LC/MS polar	48857	C03274	HMDB0240316	54575349					1.48	1.06	1.06	0.76		0.1048	0.3533	0.5663	0.2157	0.2562	0.7661	0.0561	0.2308	0.7118	0.9977	0.6831	0.341	0.2297	0.1131	0.4394	0.2849	0.1223	0.0793		Lipid	Glycerolipid Metabolism	100001619
	2869		Monoacylglycerol	1-palmitoylglycerol (16:0)	LC/MS neg	21127		HMDB0011564	14900					0.79	0.85	0.61	0.66		0.609	0.7061	0.1154	0.0599	0.963	0.8497	0.7417	0.6886	0.6929	0.9977	0.2716	0.183	0.2453	0.1197	0.1414	0.1254	0.4351	0.2079		Lipid	Monoacylglycerol	100000827	542-44-9
	2870			1-palmitoleoylglycerol (16:1)*	LC/MS neg	52431		HMDB0011565						1.3	0.79	1.69	1.04		0.8945	0.7889	0.6084	0.2274	0.3598	0.7844	0.5766	0.6268	0.4575	0.9895	0.3149	0.203	0.7714	0.2626	0.7875	0.4037	0.6483	0.2801		Lipid	Monoacylglycerol	100008952
	2873			1-oleoylglycerol (18:1)	LC/MS neg	21184		HMDB0011567	5283468					1.46	1.32	1.19	1.07		0.0567	0.2648	0.7041	0.2548	0.8346	0.8281	0.1298	0.3321	0.2149	0.9544	0.6776	0.3406	0.9035	0.2936	0.1041	0.0988	0.2605	0.1411		Lipid	Monoacylglycerol	100000924	111-03-5
	2874			1-linoleoylglycerol (18:2)	LC/MS neg	27447		HMDB0011568	5283469					1.56	1.11	0.82	0.59		0.0763	0.3048	0.0548	0.0326	0.3699	0.7859	0.0628	0.245	0.5085	0.9895	0.4365	0.2582	0.0495	0.0364	0.9051	0.4364	0.012	0.0124		Lipid	Monoacylglycerol	100001040	2277-28-3
	2875			1-linolenoylglycerol (18:3)	LC/MS neg	34393		HMDB0011569	53480978					1.58	0.96	0.91	0.56		0.4454	0.6222	0.204	0.0954	0.3777	0.7859	0.2486	0.4464	0.9312	0.9977	0.7744	0.369	0.1329	0.0755	0.7094	0.3805	0.1547	0.0952		Lipid	Monoacylglycerol	100001435	124151-74-2
	2879			1-dihomo-linolenylglycerol (20:3)	LC/MS neg	48341		HMDB0011577						1.16	1.21	0.96	0.99		0.1646	0.4299	0.8259	0.2844	0.9697	0.8497	0.3326	0.4939	0.3074	0.9679	0.8552	0.391	0.8976	0.292	0.3986	0.2646	0.2527	0.1384		Lipid	Monoacylglycerol	100006121
	2880			1-arachidonylglycerol (20:4)	LC/MS neg	34397	C13857	HMDB11578	16019980;5282281					1.19	0.97	1.04	0.84		0.3958	0.5939	0.5632	0.2148	0.5208	0.796	0.2948	0.4717	0.8812	0.9977	0.9633	0.4194	0.3904	0.1668	0.8451	0.4202	0.3156	0.1641		Lipid	Monoacylglycerol	100001433	35474-99-8
	2881			1-eicosapentaenoylglycerol (20:5)*	LC/MS neg	53220		HMDB11580	53480988					2.13	0.67	1.01	0.32		0.4032	0.5984	0.0513	0.0309	0.0466	0.6018	0.0483	0.2152	0.381	0.9806	0.9732	0.4216	0.0077	0.0084	0.399	0.2646	0.0517	0.0404		Lipid	Monoacylglycerol	100009403
	2884			1-docosahexaenoylglycerol (22:6)	LC/MS neg	35153		HMDB0011587	53480995					1.11	0.96	1.38	1.2		0.5376	0.671	0.1798	0.0863	0.5691	0.8133	0.4038	0.536	0.9731	1	0.1791	0.1391	0.5726	0.2154	0.1692	0.1446	0.5956	0.2618		Lipid	Monoacylglycerol	100001481
	2889			2-oleoylglycerol (18:1)	LC/MS neg	21232		HMDB0011537	5319879					2.97	1.43	1.73	0.83		0.0006	0.041	0.4074	0.1672	0.0967	0.6649	0.0006	0.0514	0.118	0.9544	0.0821	0.0759	0.5331	0.204	0.0024	0.005	0.0346	0.0292		Lipid	Monoacylglycerol	100000943	3443-84-3
	2890			2-linoleoylglycerol (18:2)	LC/MS neg	32506		HMDB0011538	5365676					1.38	1	0.84	0.61		0.1728	0.4357	0.0651	0.0377	0.7042	0.8173	0.2179	0.4235	0.4754	0.9895	0.281	0.1877	0.114	0.0672	0.7076	0.3801	0.0274	0.0245		Lipid	Monoacylglycerol	100000987	3443-82-1
	2891			2-arachidonoylglycerol (20:4)	LC/MS neg	19266	C13856	HMDB0004666	5282280					1.01	0.93	0.95	0.87		0.981	0.8065	0.3687	0.1542	0.9067	0.8387	0.9474	0.7579	0.9205	0.9977	0.5775	0.3116	0.4713	0.1883	0.5122	0.3146	0.5338	0.2436		Lipid	Monoacylglycerol	100000584	53847-30-6
	2902			1-dihomo-linoleoylglycerol (20:2)	LC/MS neg	35103								0.88	1.14	0.98	1.27		0.6668	0.7258	0.5901	0.2219	0.6719	0.8173	0.996	0.7625	0.5468	0.9895	0.9345	0.4123	0.4975	0.1946	0.4944	0.3068	0.9385	0.3634		Lipid	Monoacylglycerol	100001483
	2907		Diacylglycerol	diacylglycerol (16:1/18:2 [2], 16:0/18:3 [1])*	LC/MS pos late	54966								1.56	1.47	0.52	0.49		0.0105	0.1346	2.478e-05	4.3654e-05	0.7012	0.8173	0.0343	0.1878	0.1006	0.9544	0.0019	0.0038	0.0005	0.0009	0.0784	0.0791	1.0102e-05	3.3691e-05		Lipid	Diacylglycerol	100010940
	2922			palmitoyl-oleoyl-glycerol (16:0/18:1) [1]*	LC/MS pos late	54943	C13861	HMDB0007102	5282283					1.67	1.38	0.84	0.69		0.0773	0.3051	0.1313	0.0667	0.3419	0.7788	0.0587	0.2359	0.5367	0.9895	0.6759	0.3406	0.0868	0.0552	0.8401	0.419	0.0247	0.0223		Lipid	Diacylglycerol	100010916
	2923			palmitoyl-oleoyl-glycerol (16:0/18:1) [2]*	LC/MS pos late	54942	C13861	HMDB0007102	5282283					1.41	1.38	0.79	0.78		0.0195	0.1551	0.0336	0.0213	0.9062	0.8387	0.0747	0.2561	0.1024	0.9544	0.142	0.1159	0.1051	0.0632	0.8565	0.4224	0.0028	0.0039		Lipid	Diacylglycerol	100010917
	2924			palmitoyl-linoleoyl-glycerol (16:0/18:2) [1]*	LC/MS pos late	52633		HMDB0007103	9543695					1.33	1.36	0.58	0.59		0.0232	0.175	4.6019e-05	7.5337e-05	0.9614	0.8497	0.0913	0.2857	0.1038	0.9544	0.0017	0.0034	0.0014	0.0021	0.0692	0.0716	2.77e-05	7.9182e-05		Lipid	Diacylglycerol	100009052
	2925			palmitoyl-linoleoyl-glycerol (16:0/18:2) [2]*	LC/MS pos late	52634		HMDB0007103	131801744					1.27	1.34	0.53	0.57		0.0263	0.1816	6.8134e-06	1.3978e-05	0.8913	0.8371	0.1255	0.3258	0.0878	0.9544	0.0003	0.0008	0.0005	0.0009	0.0184	0.0243	7.9226e-06	2.7383e-05		Lipid	Diacylglycerol	100009055
	2926			palmitoyl-linolenoyl-glycerol (16:0/18:3) [2]*	LC/MS pos late	54965		HMDB0007104 HMDB0007105	348277338;348277337					1.26	1.05	1	0.84		0.0867	0.3232	0.302	0.1317	0.2821	0.7661	0.0531	0.2252	0.6279	0.9977	0.9744	0.4217	0.1415	0.0793	0.6056	0.3447	0.0566	0.0437		Lipid	Diacylglycerol	100010939
	2929			palmitoleoyl-linoleoyl-glycerol (16:1/18:2) [1]*	LC/MS pos late	54967		HMDB0007132	9543699					1.4	1.61	0.52	0.6		0.0339	0.2095	0.0005	0.0006	0.7135	0.8173	0.1931	0.4017	0.0757	0.9544	0.0047	0.0077	0.0154	0.0142	0.2073	0.1678	0.0002	0.0005		Lipid	Diacylglycerol	100010930
	2931			palmitoyl-arachidonoyl-glycerol (16:0/20:4) [1]*	LC/MS pos late	54957		HMDB0007112	9543736					1.22	1.13	0.81	0.75		0.2133	0.4749	0.0268	0.0177	0.7355	0.8173	0.2632	0.4567	0.5125	0.9895	0.1631	0.1297	0.0676	0.0453	0.4438	0.2862	0.0172	0.0166		Lipid	Diacylglycerol	100010924
	2932			palmitoyl-arachidonoyl-glycerol (16:0/20:4) [2]*	LC/MS pos late	54958		HMDB0007112	9543736					1.25	1.19	0.8	0.76		0.1268	0.3847	0.0298	0.0191	0.8353	0.8281	0.2168	0.4231	0.3399	0.9679	0.1479	0.1198	0.0865	0.0551	0.6035	0.3447	0.0115	0.012		Lipid	Diacylglycerol	100010925
	2933			palmitoleoyl-arachidonoyl-glycerol (16:1/20:4) [2]*	LC/MS pos late	57406								1.42	1.25	1.1	0.97		0.0142	0.1456	0.9404	0.3088	0.4506	0.7859	0.0239	0.156	0.1902	0.9544	0.629	0.3311	0.5568	0.2107	0.0797	0.0799	0.0649	0.0488		Lipid	Diacylglycerol	100015681
	2934			palmitoyl-docosahexaenoyl-glycerol (16:0/22:6) [1]*	LC/MS pos late	57373		HMDB0007121	9543827					1.14	1.11	1.45	1.4		0.6251	0.7143	0.0312	0.0199	0.8793	0.8316	0.8112	0.7108	0.6507	0.9977	0.1418	0.1159	0.096	0.0591	0.0605	0.0652	0.2127	0.1228		Lipid	Diacylglycerol	100015618
	2935			palmitoyl-docosahexaenoyl-glycerol (16:0/22:6) [2]*	LC/MS pos late	57374		HMDB0007121	9543827					1.19	1.15	1.03	1		0.3129	0.54	0.81	0.2811	0.898	0.8386	0.4197	0.5429	0.5293	0.9895	0.9367	0.4123	0.7944	0.2686	0.5818	0.3388	0.3766	0.1855		Lipid	Diacylglycerol	100015619
	2938			stearoyl-linoleoyl-glycerol (18:0/18:2) [2]*	LC/MS pos late	54947								1.09	0.98	0.46	0.41		0.8701	0.7865	0.002	0.0019	0.7909	0.8246	0.7619	0.6976	0.9426	0.9982	0.0313	0.0348	0.0139	0.0134	0.0268	0.0327	0.0163	0.0159		Lipid	Diacylglycerol	100010921
	2941			oleoyl-oleoyl-glycerol (18:1/18:1) [1]*	LC/MS pos late	54945		HMDB0007218	9543716					1.02	1.44	0.78	1.1		0.3184	0.54	0.2336	0.1066	0.3562	0.7844	0.9561	0.7588	0.1794	0.9544	0.1401	0.1148	0.843	0.2788	0.8862	0.4304	0.127	0.0817		Lipid	Diacylglycerol	100010918
	2942			oleoyl-oleoyl-glycerol (18:1/18:1) [2]*	LC/MS pos late	54946		HMDB0007218	9543716					1.28	0.74	1.19	0.69		0.9755	0.8055	0.3654	0.153	0.1067	0.6649	0.2547	0.4477	0.2379	0.9544	0.5953	0.3189	0.0792	0.0514	0.5063	0.3124	0.534	0.2436		Lipid	Diacylglycerol	100010919
	2944			oleoyl-linoleoyl-glycerol (18:1/18:2) [1]	LC/MS pos late	46798		HMDB0007219	14275396					1.21	1.26	0.59	0.62		0.1195	0.3703	0.0001	0.0002	0.9917	0.8507	0.2667	0.4584	0.2607	0.9544	0.0031	0.0057	0.0032	0.0042	0.0393	0.0455	0.0002	0.0005		Lipid	Diacylglycerol	100002989	106292-55-1
	2945			oleoyl-linoleoyl-glycerol (18:1/18:2) [2]	LC/MS pos late	46799		HMDB0007219	71433693					1.2	1.25	0.58	0.6		0.1139	0.3606	5.9396e-05	9.3459e-05	0.993	0.8507	0.2536	0.4477	0.2586	0.9544	0.0019	0.0038	0.0018	0.0026	0.0256	0.0316	0.0001	0.0003		Lipid	Diacylglycerol	100002990	104346-53-4
	2949			linoleoyl-linoleoyl-glycerol (18:2/18:2) [1]*	LC/MS pos late	54968		HMDB0007248	9543729					1.23	1.19	0.39	0.38		0.1179	0.3681	1.1186e-08	4.288e-08	0.7161	0.8173	0.1721	0.382	0.3816	0.9806	3.8328e-06	1.8083e-05	1.2652e-06	4.5789e-06	2.7736e-05	0.0001	2.0575e-07	1.043e-06		Lipid	Diacylglycerol	100010941
	2950			linoleoyl-linoleoyl-glycerol (18:2/18:2) [2]*	LC/MS pos late	54969		HMDB0007248	9543729					1.21	1.18	0.4	0.39		0.2058	0.4702	9.4837e-08	3.0436e-07	0.7882	0.8246	0.2771	0.4645	0.4726	0.9895	2.0122e-05	7.5785e-05	8.5387e-06	2.6619e-05	0.0001	0.0004	1.7586e-06	7.1893e-06		Lipid	Diacylglycerol	100010942
	2951			linoleoyl-linolenoyl-glycerol (18:2/18:3) [1]*	LC/MS pos late	54963		HMDB0007249	14275409					1.3	1.09	0.51	0.43		0.242	0.495	2.4688e-06	5.716e-06	0.6275	0.8173	0.2438	0.4435	0.6197	0.9977	0.0004	0.001	7.8393e-05	0.0002	0.0013	0.003	2.4821e-05	7.2036e-05		Lipid	Diacylglycerol	100010926
	2952			linoleoyl-linolenoyl-glycerol (18:2/18:3) [2]*	LC/MS pos late	54964		HMDB0007250	9543737					1.27	1.25	0.54	0.53		0.1269	0.3847	0.0002	0.0003	0.8672	0.8281	0.2272	0.4283	0.3262	0.9679	0.006	0.0094	0.0035	0.0044	0.052	0.0573	0.0003	0.0007		Lipid	Diacylglycerol	100010927
	2955			stearoyl-arachidonoyl-glycerol (18:0/20:4) [1]*	LC/MS pos late	57450	C00165	HMDB0007170	6438587					1.02	0.99	1.16	1.13		0.8877	0.7877	0.0046	0.004	0.7487	0.8173	0.7442	0.6886	0.8991	0.9977	0.0221	0.0268	0.0567	0.04	0.0289	0.0347	0.0439	0.0352		Lipid	Diacylglycerol	100010949
	2956			stearoyl-arachidonoyl-glycerol (18:0/20:4) [2]*	LC/MS pos late	57449		HMDB0007170	6438587					0.98	0.98	1.09	1.09		0.6282	0.7143	0.0724	0.0412	0.9736	0.8497	0.7142	0.6809	0.7493	0.9977	0.2026	0.1531	0.1874	0.0976	0.3324	0.2332	0.1068	0.0717		Lipid	Diacylglycerol	100010950
	2957			oleoyl-arachidonoyl-glycerol (18:1/20:4) [1]*	LC/MS pos late	54960		HMDB0007228	9543786					1.3	1.17	1.23	1.1		0.0026	0.0664	0.013	0.0096	0.3914	0.7859	0.0063	0.0925	0.085	0.9544	0.0192	0.0238	0.2055	0.1045	0.0003	0.0009	0.6201	0.27		Lipid	Diacylglycerol	100010936
	2958			oleoyl-arachidonoyl-glycerol (18:1/20:4) [2]*	LC/MS pos late	54961		HMDB0007228	9543786					1.26	1.16	1.18	1.09		0.0181	0.1478	0.0874	0.0483	0.6776	0.8173	0.0468	0.2115	0.1436	0.9544	0.1323	0.1107	0.3424	0.1525	0.0058	0.0099	0.5886	0.2611		Lipid	Diacylglycerol	100010937
	2959			linoleoyl-arachidonoyl-glycerol (18:2/20:4) [1]*	LC/MS pos late	54955		HMDB0007257	9543796					1.35	1.17	0.87	0.75		0.0023	0.0637	0.0041	0.0036	0.3133	0.7661	0.0045	0.0863	0.0976	0.9544	0.1351	0.1124	0.0068	0.0076	0.8585	0.4227	0.0001	0.0003		Lipid	Diacylglycerol	100010922
	2960			linoleoyl-arachidonoyl-glycerol (18:2/20:4) [2]*	LC/MS pos late	54956		HMDB0007257	9543796					1.24	1.18	0.83	0.79		0.016	0.1477	0.0073	0.0059	0.8575	0.8281	0.0605	0.2394	0.0987	0.9544	0.0613	0.0598	0.0366	0.0283	0.8047	0.4093	0.0008	0.0013		Lipid	Diacylglycerol	100010923
	2963			linoleoyl-docosahexaenoyl-glycerol (18:2/22:6) [1]*	LC/MS pos late	54949		HMDB0007266	9543899					1.21	1.18	0.65	0.63		0.0759	0.3048	0.0002	0.0002	0.8698	0.8281	0.1651	0.375	0.2418	0.9544	0.0052	0.0083	0.003	0.004	0.0674	0.0705	0.0002	0.0004		Lipid	Diacylglycerol	100010928
	2964			linoleoyl-docosahexaenoyl-glycerol (18:2/22:6) [2]*	LC/MS pos late	54950		HMDB0007266	9543899					1.27	1.12	0.81	0.71		0.0979	0.3457	0.0152	0.0109	0.5918	0.8173	0.1224	0.3221	0.4095	0.9895	0.1511	0.1217	0.0349	0.0274	0.5228	0.3185	0.0056	0.0066		Lipid	Diacylglycerol	100010929
	3018		Sphingolipid Synthesis	sphinganine	LC/MS pos late	17769	C00836	HMDB0000269	3126					1.09	1.12	0.55	0.56		0.443	0.6207	9.1176e-05	0.0001	0.7853	0.8246	0.7239	0.6842	0.4628	0.9895	0.0016	0.0033	0.004	0.0049	0.0089	0.0141	0.0007	0.0012		Lipid	Sphingolipid Synthesis	313	3102-56-5
	3019			sphinganine-1-phosphate	LC/MS pos late	52605		HMDB0001383	520					0.96	1.08	0.78	0.87		0.8974	0.7897	0.0141	0.0102	0.4539	0.7859	0.6592	0.6602	0.5343	0.9895	0.024	0.0285	0.1881	0.0977	0.0853	0.0841	0.0598	0.0456		Lipid	Sphingolipid Synthesis	100001876	19794-97-9
	3027		Dihydroceramides	N-palmitoyl-sphinganine (d18:0/16:0)	LC/MS pos late	52604		HMDB11760	5283572					1.15	0.84	0.59	0.43		0.6161	0.7108	2.8968e-08	9.9891e-08	0.0638	0.6348	0.3165	0.4864	0.0958	0.9544	0.0001	0.0004	2.7216e-07	1.2242e-06	2.2554e-06	1.321e-05	1.0783e-05	3.5647e-05		Lipid	Dihydroceramides	100009028	5966-29-0
	3039		Ceramides	N-palmitoyl-sphingosine (d18:1/16:0)	LC/MS pos late	44877		HMDB0004949	5283564					1.01	0.9	0.38	0.34		0.2348	0.49	0	7e-15	0.173	0.7187	0.8955	0.7478	0.0768	0.9544	2.36e-13	1.6329e-11	2.9e-14	2.24e-12	3.3e-14	2.542e-12	2.04e-13	1.2898e-11		Lipid	Ceramides	1518	24696-26-2
	3043			N-stearoyl-sphingosine (d18:1/18:0)*	LC/MS pos late	54979		HMDB0004950	5283565					1.06	0.87	1.9	1.55		0.7293	0.7526	6.3152e-06	1.3205e-05	0.2172	0.7424	0.5213	0.6003	0.2641	0.9544	4.4698e-05	0.0002	0.0029	0.0039	0.0006	0.0016	0.0002	0.0004		Lipid	Ceramides	1547	104404-17-3
	3051			N-behenoyl-sphingadienine (d18:2/22:0)*	LC/MS pos late	57372								1.07	0.91	1.57	1.33		0.7352	0.7527	4.062e-05	6.7258e-05	0.2733	0.7661	0.5856	0.6304	0.3111	0.9679	0.0002	0.0007	0.0088	0.0093	0.0025	0.005	0.0008	0.0014		Lipid	Ceramides	100015624
	3069			ceramide (d16:1/24:1, d18:1/22:1)*	LC/MS pos late	57437								0.87	0.75	1.7	1.48		0.0539	0.2642	0.0007	0.0008	0.8317	0.8281	0.2097	0.4158	0.1252	0.9544	0.0076	0.0116	0.015	0.014	0.1869	0.1546	0.0004	0.0007		Lipid	Ceramides	100015727
	3070			ceramide (d18:2/24:1, d18:1/24:2)*	LC/MS pos late	57443		HMDB0240679 HMDB0240680						1.09	0.88	1.47	1.19		0.5511	0.6779	6.3379e-06	1.3205e-05	0.0321	0.6018	0.2441	0.4435	0.0529	0.9314	8.7415e-06	3.5744e-05	0.0151	0.0141	0.001	0.0024	0.0001	0.0003		Lipid	Ceramides	100015744
	3076		Hexosylceramides (HCER)	glycosyl-N-palmitoyl-sphingosine (d18:1/16:0)	LC/MS pos late	53013								1	0.96	1	0.96		0.7468	0.7527	0.7465	0.2668	0.5613	0.8133	0.8542	0.7312	0.5236	0.9895	0.8544	0.391	0.5234	0.202	0.6482	0.3624	0.9998	0.3798		Lipid	Hexosylceramides (HCER)	100009272
	3077			glycosyl-N-stearoyl-sphingosine (d18:1/18:0)	LC/MS pos late	52234								1.07	0.88	4.03	3.32		0.9402	0.8003	2.1622e-08	7.5361e-08	0.4506	0.7859	0.6292	0.6481	0.5566	0.9977	1.2054e-06	6.3894e-06	1.2614e-05	3.8189e-05	4.2984e-06	2.2583e-05	3.4084e-06	1.283e-05		Lipid	Hexosylceramides (HCER)	100001882
	3082			glycosyl-N-nervonoyl-sphingosine (d18:1/24:1)*	LC/MS pos late	57369		HMDB0010712 HMDB0004975	53480656;20057357					1.1	0.92	5.7	4.79		0.9822	0.8065	2.868e-11	2.2674e-10	0.4634	0.7889	0.5921	0.632	0.6138	0.9977	4.5365e-09	5.7286e-08	2.9481e-08	1.7851e-07	1.1052e-08	1.4194e-07	1.1693e-08	9.0382e-08		Lipid	Hexosylceramides (HCER)	100001878
	3097			glycosyl ceramide (d18:1/20:0, d16:1/22:0)*	LC/MS pos late	57595								0.86	0.97	6.06	6.78		0.3069	0.5358	0	2e-15	0.5395	0.8059	0.2507	0.4476	0.7672	0.9977	1.9e-14	4.058e-12	8e-15	9.99e-13	2.5e-14	2.351e-12	6e-15	7.75e-13		Lipid	Hexosylceramides (HCER)	100015882
	3101			glycosyl ceramide (d18:2/24:1, d18:1/24:2)*	LC/MS pos late	57453								1.02	0.94	7.16	6.59		0.7434	0.7527	0	2.2e-14	0.7328	0.8173	0.992	0.7625	0.6368	0.9977	2.66e-13	1.6329e-11	4.62e-13	1.8174e-11	4.56e-13	2.638e-11	2.69e-13	1.4622e-11		Lipid	Hexosylceramides (HCER)	100015745
	3118		Dihydrosphingomyelins	palmitoyl dihydrosphingomyelin (d18:0/16:0)*	LC/MS pos late	52434		HMDB0010168	9939965					1.01	0.99	0.45	0.44		0.878	0.7865	1.26e-13	2.453e-12	0.7481	0.8173	0.7372	0.687	0.9054	0.9977	1.0215e-10	2.4366e-09	5.2792e-11	1.0389e-09	8.581e-11	1.9837e-09	6.2615e-11	1.035e-09		Lipid	Dihydrosphingomyelins	100008954
	3119			behenoyl dihydrosphingomyelin (d18:0/22:0)*	LC/MS pos late	57331		HMDB0012091	44260132					1.06	1.02	0.69	0.67		0.5805	0.6878	0.0004	0.0005	0.7143	0.8173	0.5169	0.5991	0.8942	0.9977	0.013	0.0174	0.004	0.0049	0.0174	0.0231	0.0029	0.004		Lipid	Dihydrosphingomyelins	100009026
	3120			sphingomyelin (d18:0/18:0, d19:0/17:0)*	LC/MS pos late	57473		HMDB0012087	44260130					0.93	1.01	0.57	0.62		0.8253	0.7757	0.0002	0.0003	0.7136	0.8173	0.678	0.6668	0.9173	0.9977	0.0024	0.0047	0.0081	0.0087	0.0031	0.0061	0.0064	0.0074		Lipid	Dihydrosphingomyelins	100009027
	3122		Sphingomyelins	palmitoyl sphingomyelin (d18:1/16:0)	LC/MS pos late	37506		HMDB0010169	9939941					1.08	0.99	0.59	0.54		0.2564	0.5072	2.3e-14	6.21e-13	0.1801	0.729	0.0856	0.2767	0.8775	0.9977	5.6288e-11	1.5539e-09	4.084e-12	1.1689e-10	4.5169e-11	1.3922e-09	4.975e-12	1.5762e-10		Lipid	Sphingomyelins	100002107	6254-89-3
	3123			hydroxypalmitoyl sphingomyelin (d18:1/16:0(OH))**	LC/MS pos late	62851								1	1.01	1.27	1.28		0.8766	0.7865	3.3848e-06	7.5147e-06	0.9527	0.8497	0.9459	0.7579	0.8793	0.9977	0.0002	0.0007	0.0002	0.0004	0.0002	0.0006	0.0003	0.0006		Lipid	Sphingomyelins	100021000
	3124			stearoyl sphingomyelin (d18:1/18:0)	LC/MS pos late	19503	C00550	HMDB0001348	6453725					1.01	1	1.24	1.22		0.961	0.8003	0.0005	0.0006	0.8627	0.8281	0.8753	0.7381	0.9301	0.9977	0.0065	0.01	0.0113	0.0114	0.0079	0.0127	0.0093	0.01		Lipid	Sphingomyelins	1538	85187-10-6;85187-10-6
	3125			behenoyl sphingomyelin (d18:1/22:0)*	LC/MS pos late	48492		HMDB0012103	44260125					1.05	0.98	1.23	1.15		0.7315	0.7526	0.0002	0.0003	0.3864	0.7859	0.3935	0.5292	0.7079	0.9977	0.001	0.0022	0.0173	0.0158	0.0024	0.005	0.0075	0.0084		Lipid	Sphingomyelins	100006294
	3126			tricosanoyl sphingomyelin (d18:1/23:0)*	LC/MS pos late	52436		HMDB0012105						1.06	0.97	1.44	1.32		0.7434	0.7527	7.2097e-07	1.977e-06	0.3167	0.7661	0.3481	0.5043	0.6284	0.9977	1.2971e-05	5.0628e-05	0.0004	0.0007	3.9249e-05	0.0002	0.0001	0.0003		Lipid	Sphingomyelins	100008955
	3127			lignoceroyl sphingomyelin (d18:1/24:0)	LC/MS pos late	57330		HMDB0011697						1.08	0.97	1.28	1.15		0.4406	0.6207	2.5389e-05	4.4484e-05	0.1558	0.7005	0.1254	0.3258	0.6318	0.9977	8.9071e-05	0.0003	0.011	0.0112	0.0003	0.0008	0.0037	0.0048		Lipid	Sphingomyelins	100006298	60037-60-7
	3128			sphingomyelin (d18:2/18:1)*	LC/MS pos late	57474		HMDB0001348	52931155					1.12	1.03	0.73	0.67		0.3607	0.5747	0.0002	0.0003	0.5917	0.8173	0.3076	0.4807	0.7853	0.9977	0.0109	0.0152	0.0019	0.0026	0.02	0.0258	0.001	0.0017		Lipid	Sphingomyelins	100015788
	3129			sphingomyelin (d18:2/23:1)*	LC/MS pos late	57482		HMDB0240668						1.04	0.98	1.44	1.35		0.793	0.7669	2.0118e-08	7.0881e-08	0.3779	0.7859	0.4187	0.5426	0.6579	0.9977	9.3611e-07	5.0875e-06	1.459e-05	4.2537e-05	2.4072e-06	1.3911e-05	5.4131e-06	1.9056e-05		Lipid	Sphingomyelins	100015791
	3130			sphingomyelin (d18:2/24:2)*	LC/MS pos late	57479		HMDB0240644						1.1	0.97	1.3	1.15		0.426	0.6119	2.3398e-05	4.1671e-05	0.0875	0.6649	0.0799	0.2662	0.4945	0.9895	4.9796e-05	0.0002	0.0171	0.0157	0.0002	0.0008	0.0036	0.0048		Lipid	Sphingomyelins	100015789
	3132			sphingomyelin (d18:1/14:0, d16:1/16:0)*	LC/MS pos late	42463		HMDB0012097	11433862					1.06	0.95	0.7	0.63		0.9114	0.7941	1.1743e-10	7.7679e-10	0.1147	0.6649	0.2272	0.4283	0.2902	0.9679	3.8837e-07	2.4166e-06	5.0718e-09	4.3161e-08	4.7172e-08	4.6403e-07	3.5083e-08	2.34e-07		Lipid	Sphingomyelins	100004328
	3133			sphingomyelin (d18:2/14:0, d18:1/14:1)*	LC/MS pos late	47154		HMDB0240637 HMDB0240612						1.06	0.87	1.04	0.85		0.504	0.6585	0.3059	0.1328	0.1034	0.6649	0.4765	0.5796	0.107	0.9544	0.6478	0.3344	0.0654	0.044	0.2351	0.1805	0.7962	0.3267		Lipid	Sphingomyelins	100005985
	3134			sphingomyelin (d17:1/16:0, d18:1/15:0, d16:1/17:0)*	LC/MS pos late	52433		HMDB0240608 HMDB0240617						1.1	0.92	0.62	0.52		0.8205	0.7751	1.57e-13	2.821e-12	0.0117	0.6018	0.0462	0.2115	0.0869	0.9544	1.8636e-09	2.667e-08	6.219e-12	1.6318e-10	1.1423e-10	2.515e-09	7.1379e-11	1.1307e-09		Lipid	Sphingomyelins	100006314	121999-58-4
	3136			sphingomyelin (d18:2/16:0, d18:1/16:1)*	LC/MS pos late	42459		HMDB0240613 HMDB0240638						1.07	0.94	0.77	0.67		0.8491	0.7819	1.2346e-09	6.0636e-09	0.042	0.6018	0.11	0.3064	0.1769	0.9544	8.2947e-06	3.4243e-05	1.7699e-08	1.2115e-07	4.3092e-07	3.065e-06	2.4967e-07	1.2328e-06		Lipid	Sphingomyelins	100004329
	3137			sphingomyelin (d18:1/17:0, d17:1/18:0, d19:1/16:0)	LC/MS pos late	52615		HMDB0240609 HMDB0240622 HMDB0240620	46891763					1.1	0.96	0.91	0.79		0.4501	0.6244	0.0007	0.0008	0.0996	0.6649	0.0927	0.2868	0.5066	0.9895	0.1223	0.1042	0.0006	0.0011	0.033	0.0393	0.003	0.0041		Lipid	Sphingomyelins	100008920	121999-64-2
	3138			sphingomyelin (d18:1/18:1, d18:2/18:0)	LC/MS pos late	37529		HMDB0012101	6443882					1.05	1.01	1.19	1.14		0.4766	0.6423	0.0019	0.0018	0.6392	0.8173	0.4056	0.5373	0.8618	0.9977	0.0097	0.0138	0.0408	0.0309	0.0065	0.0109	0.058	0.0446		Lipid	Sphingomyelins	100002106	108392-10-5
	3139			sphingomyelin (d18:1/19:0, d19:1/18:0)*	LC/MS pos late	57475								1.03	1.02	1.31	1.3		0.6633	0.7258	0.0002	0.0003	0.9912	0.8507	0.7639	0.6976	0.752	0.9977	0.005	0.0081	0.0048	0.0057	0.0024	0.005	0.0099	0.0106		Lipid	Sphingomyelins	100015787
	3140			sphingomyelin (d18:1/20:0, d16:1/22:0)*	LC/MS pos late	48490		HMDB0012102	44260124					1.02	0.94	1.16	1.08		0.7006	0.7456	0.0279	0.0182	0.4507	0.7859	0.7913	0.7038	0.422	0.9895	0.0381	0.0408	0.2708	0.1288	0.1766	0.1479	0.065	0.0489		Lipid	Sphingomyelins	100006290
	3141			sphingomyelin (d18:1/20:1, d18:2/20:0)*	LC/MS pos late	48491		HMDB0240610 HMDB0240632						1.02	0.98	1.17	1.12		0.994	0.8066	0.0126	0.0094	0.6519	0.8173	0.7535	0.6936	0.7454	0.9977	0.035	0.0378	0.1221	0.0708	0.0675	0.0705	0.0661	0.0494		Lipid	Sphingomyelins	100006292	222403-67-0
	3142			sphingomyelin (d18:1/20:2, d18:2/20:1, d16:1/22:2)*	LC/MS pos late	57481								0.88	0.95	1.23	1.33		0.4431	0.6207	0.0587	0.0346	0.6414	0.8173	0.3853	0.5241	0.829	0.9977	0.2915	0.1928	0.095	0.0589	0.3975	0.2646	0.0627	0.0476		Lipid	Sphingomyelins	100006293
	3143			sphingomyelin (d18:1/21:0, d17:1/22:0, d16:1/23:0)*	LC/MS pos late	52495		HMDB0240621 HMDB0240611 HMDB0240619						1.06	0.95	1.42	1.27		0.8649	0.7865	2.9106e-06	6.5974e-06	0.2641	0.7661	0.3613	0.5107	0.4978	0.9895	3.0745e-05	0.0001	0.0013	0.002	0.0002	0.0005	0.0003	0.0005		Lipid	Sphingomyelins	100009025
	3144			sphingomyelin (d18:2/21:0, d16:2/23:0)*	LC/MS pos late	57480		HMDB0240676						1.03	0.96	1.54	1.43		0.9292	0.7995	1.1377e-08	4.288e-08	0.4131	0.7859	0.6037	0.6393	0.5201	0.9895	6.4794e-07	3.7092e-06	7.9883e-06	2.5153e-05	2.5468e-06	1.4536e-05	1.9431e-06	7.842e-06		Lipid	Sphingomyelins	100015790
	3145			sphingomyelin (d18:1/22:1, d18:2/22:0, d16:1/24:1)*	LC/MS pos late	48493		HMDB0012104						1.05	0.94	1.36	1.22		0.9538	0.8003	1.389e-06	3.5174e-06	0.1506	0.6954	0.3221	0.4893	0.2851	0.9679	1.0226e-05	4.1034e-05	0.0013	0.002	0.0001	0.0004	0.0001	0.0002		Lipid	Sphingomyelins	100006295
	3146			sphingomyelin (d18:1/22:2, d18:2/22:1, d16:1/24:2)*	LC/MS pos late	57477		HMDB0240672 HMDB0240670 HMDB0240669						1.01	0.95	1.26	1.18		0.6405	0.7214	0.0001	0.0002	0.458	0.7859	0.8436	0.7274	0.3944	0.9892	0.0009	0.002	0.0101	0.0104	0.0065	0.0108	0.0014	0.0022		Lipid	Sphingomyelins	100006296
	3147			sphingomyelin (d18:2/23:0, d18:1/23:1, d17:1/24:1)*	LC/MS pos late	52435		HMDB0240634 HMDB0011696 HMDB0240614	134757653					1.13	0.96	1.62	1.38		0.2294	0.4896	3.6082e-10	1.9823e-09	0.0343	0.6018	0.022	0.1501	0.4741	0.9895	5.9157e-09	6.8645e-08	2.9121e-06	9.6518e-06	2.15e-08	2.3117e-07	6.3203e-07	2.762e-06		Lipid	Sphingomyelins	100008956
	3148			sphingomyelin (d18:1/24:1, d18:2/24:0)*	LC/MS pos late	47153		HMDB0012107	44260126					1.08	0.96	1.46	1.3		0.5515	0.6779	4.7123e-08	1.5747e-07	0.1255	0.667	0.1347	0.3392	0.4905	0.9895	6.6518e-07	3.7578e-06	9.4197e-05	0.0002	2.899e-06	1.5956e-05	1.9002e-05	5.7335e-05		Lipid	Sphingomyelins	100005986	94359-13-4
	3149			sphingomyelin (d18:2/24:1, d18:1/24:2)*	LC/MS pos late	52437		HMDB0240636 HMDB0240615	85336023					1.11	0.98	1.51	1.33		0.3052	0.5342	1.3839e-08	5.0403e-08	0.1053	0.6649	0.0662	0.2502	0.6538	0.9977	2.2296e-07	1.4957e-06	3.7143e-05	9.6655e-05	5.5582e-07	3.8354e-06	1.3324e-05	4.2928e-05		Lipid	Sphingomyelins	100008957
	3150			sphingomyelin (d18:1/25:0, d19:0/24:1, d20:1/23:0, d19:1/24:0)*	LC/MS pos late	57478		HMDB0240671 HMDB0240675 HMDB0240673 HMDB0240674						1.13	0.96	0.62	0.53		0.2497	0.5061	1.627e-12	1.8187e-11	0.0321	0.6018	0.0228	0.1522	0.4385	0.9895	1.2504e-08	1.1671e-07	6.9482e-11	1.2154e-09	3.1882e-09	4.9133e-08	2.215e-10	3.0878e-09		Lipid	Sphingomyelins	100015792
	3153		Ceramide PEs	palmitoyl-sphingosine-phosphoethanolamine (d18:1/16:0)	LC/MS pos late	62984								1.08	1.03	0.46	0.44		0.5102	0.6585	1.6359e-09	7.4683e-09	0.7068	0.8173	0.4656	0.575	0.8402	0.9977	7.2557e-07	4.0457e-06	2.4419e-07	1.1307e-06	1.1071e-06	7.2089e-06	1.6335e-07	8.7471e-07		Lipid	Ceramide PEs	100021162
	3178		Sphingosines	sphingosine	LC/MS pos late	17747	C00319	HMDB0000252	5280335					1.16	1.15	0.52	0.52		0.203	0.4665	1.7366e-06	4.2564e-06	0.9852	0.8507	0.3699	0.518	0.3565	0.9717	0.0001	0.0004	0.0001	0.0003	0.0012	0.0028	1.6003e-05	4.9871e-05		Lipid	Sphingosines	297	123-78-4
	3180			sphingosine 1-phosphate	LC/MS pos late	34445	C06124	HMDB0000277	5283560					1	1.01	0.84	0.85		0.9997	0.8078	0.0026	0.0024	0.8635	0.8281	0.9035	0.7518	0.903	0.9977	0.0189	0.0236	0.0318	0.0253	0.0246	0.0305	0.0246	0.0223		Lipid	Sphingosines	100000626	26993-30-6
	3194		Mevalonate Metabolism	3-hydroxy-3-methylglutarate	LC/MS polar	531	C03761	HMDB0000355	1662;5459993					0.98	1.09	0.65	0.72		0.7558	0.7565	0.0029	0.0027	0.7483	0.8173	0.9944	0.7625	0.6554	0.9977	0.0162	0.021	0.0427	0.0322	0.0421	0.0482	0.0165	0.016		Lipid	Mevalonate Metabolism	112	503-49-1
	3196			mevalonate	LC/MS polar	39583	C02104	HMDB0000227	449					1.16	0.8	0.89	0.61		0.9243	0.7982	0.0074	0.006	0.2316	0.7541	0.4306	0.5496	0.3582	0.9717	0.2319	0.1651	0.0074	0.0082	0.0419	0.0481	0.0551	0.0426		Lipid	Mevalonate Metabolism	30	96949-03-0
	3197			mevalonolactone	LC/MS pos early	48118		HMDB0006024	10428					1.43	0.85	1.42	0.84		0.4276	0.6127	0.9889	0.3215	0.1454	0.6954	0.1158	0.3135	0.6235	0.9977	0.3012	0.1965	0.2925	0.1368	0.5799	0.3381	0.5667	0.2541		Lipid	Mevalonate Metabolism	100000772	674-26-0
	3211		Sterol	cholesterol	LC/MS pos late	63	C00187	HMDB0000067	6432564;11025495;5997					1.1	0.92	1.2	1		0.9382	0.8003	0.0974	0.0526	0.1059	0.6649	0.2247	0.4283	0.267	0.9544	0.0248	0.0293	0.9747	0.3088	0.2134	0.1696	0.2541	0.1388		Lipid	Sterol	266	57-88-5
	3212			cholesterol sulfate	LC/MS polar	35324	C18043	HMDB00653	65076					1.13	0.89	1.68	1.32		0.9174	0.7969	8.2533e-09	3.3027e-08	0.0097	0.6018	0.0491	0.2156	0.0658	0.9544	3.1386e-08	2.5915e-07	0.0002	0.0003	1.4475e-06	9.0435e-06	1.9799e-06	7.842e-06		Lipid	Sterol	100001606	2864-50-8
	3225			7alpha-hydroxy-3-oxo-4-cholestenoate (7-Hoca)	LC/MS neg	36776	C17337	HMDB0012458	3081085					1.2	0.92	1.28	0.99		0.4488	0.6244	0.2026	0.0949	0.1165	0.6649	0.1034	0.3005	0.5463	0.9895	0.0495	0.0507	0.8216	0.2746	0.155	0.135	0.7042	0.2971		Lipid	Sterol	100001609	115538-85-7
	3227			3beta,7alpha-dihydroxy-5-cholestenoate	LC/MS neg	36803	C17335	HMDB0012454	3081084					1.16	1.01	9.69	8.44		0.3499	0.5677	1e-14	3.16e-13	0.7106	0.8173	0.3569	0.5097	0.6856	0.9977	4.577e-12	2.1834e-10	9.074e-12	2.1478e-10	2.738e-12	1.2656e-10	1.5617e-11	3.7109e-10		Lipid	Sterol	100001611	115538-84-6
	3238			4-cholesten-3-one	LC/MS pos late	38125	C00599	HMDB0000921	91477					0.94	1.06	0.67	0.76		0.9863	0.8066	0.0002	0.0002	0.3033	0.7661	0.4709	0.5757	0.4564	0.9895	0.0007	0.0017	0.0216	0.0189	0.0042	0.0078	0.004	0.0051		Lipid	Sterol	100002227	601-57-0
	3240			beta-sitosterol	LC/MS pos late	27414	C01753	HMDB0000852	222284					1.12	0.87	0.88	0.68		0.8546	0.7822	0.0009	0.001	0.0411	0.6018	0.1731	0.382	0.1094	0.9544	0.2454	0.1705	0.0004	0.0007	0.0094	0.0147	0.0168	0.0163		Lipid	Sterol	100001033	83-46-5
	3243			campesterol	LC/MS pos late	33997	C01789	HMDB0002869	173183					1.1	0.92	0.84	0.7		0.881	0.7865	6.833e-05	0.0001	0.1006	0.6649	0.2002	0.4102	0.2801	0.9679	0.031	0.0346	0.0001	0.0003	0.0027	0.0053	0.0016	0.0025		Lipid	Sterol	100001269	474-62-4
	3311		Progestin Steroids	20alpha-dihydroprogesterone	LC/MS pos late	39761	C04042	HMDB0003069	92747					1.03	1.19	63.19	72.9		0.1081	0.3567	0	0	0.2467	0.7622	0.7332	0.687	0.0555	0.9314	0	0	0	0	0	0	0	0		Lipid	Progestin Steroids	100002766	145-14-2
	3316		Corticosteroids	corticosterone	LC/MS neg	5983	C02140	HMDB0001547	5753					3.61	1.42	3.26	1.29		0.0026	0.0664	0.0774	0.0438	0.1953	0.7367	0.003	0.074	0.1543	0.9544	0.0348	0.0378	0.7158	0.2488	0.0013	0.003	0.2796	0.1495		Lipid	Corticosteroids	272	50-22-6
	3320			11-dehydrocorticosterone	LC/MS neg	39779	C05490	HMDB0004029	6290					2.2	1.48	1.93	1.3		0.0125	0.1409	0.2912	0.1282	0.6756	0.8173	0.0365	0.1878	0.1164	0.9544	0.2987	0.1955	0.646	0.2332	0.0135	0.0192	0.2538	0.1388		Lipid	Corticosteroids	100002781	72-23-1
	3472		Primary Bile Acid Metabolism	cholate	LC/MS neg	22842	C00695	HMDB0000619	221493					1.01	0.43	1.1	0.47		0.468	0.6343	0.5692	0.2164	0.5718	0.8133	0.9083	0.7528	0.3637	0.9734	0.9979	0.4289	0.4243	0.1753	0.3623	0.2485	0.9105	0.3586		Lipid	Primary Bile Acid Metabolism	136	81-25-4
	3473			glycocholate	LC/MS neg	18476	C01921	HMDB0000138	10140					0.41	0.34	0.94	0.79		0.0034	0.0766	0.8352	0.2855	0.7488	0.8173	0.0468	0.2115	0.018	0.7819	0.9366	0.4123	0.709	0.248	0.0214	0.0274	0.0398	0.0327		Lipid	Primary Bile Acid Metabolism	342	475-31-0;863-57-0
	3474			taurocholate	LC/MS neg	18497	C05122	HMDB0000036	46783527;6675					1.27	0.7	0.98	0.54		0.472	0.6384	0.4132	0.1691	0.3433	0.7788	0.8682	0.7346	0.2424	0.9544	0.9249	0.4115	0.2161	0.1075	0.2805	0.2036	0.9429	0.3643		Lipid	Primary Bile Acid Metabolism	1648	145-42-6
	3475			chenodeoxycholate	LC/MS neg	1563	C02528	HMDB0000518	10133					1.64	0.39	2.74	0.66		0.637	0.7185	0.4353	0.1764	0.3915	0.7859	0.782	0.7029	0.3494	0.9717	0.2509	0.1738	0.9556	0.3058	0.825	0.4155	0.3779	0.1858		Lipid	Primary Bile Acid Metabolism	1123	474-24-9;474-25-9
	3476			chenodeoxycholic acid sulfate (1)	LC/MS neg	63607		HMDB0002522	21252308					1.22	1.18	2.71	2.64		0.1747	0.4357	1.8697e-06	4.5228e-06	0.8438	0.8281	0.2693	0.4597	0.4032	0.9895	0.0001	0.0003	0.0002	0.0004	1.464e-05	6.9781e-05	0.0014	0.0022		Lipid	Primary Bile Acid Metabolism	100021650
	3480			glycochenodeoxycholate	LC/MS neg	32346	C05466	HMDB0000637	12544					0.28	0.25	1.55	1.37		0.0127	0.1409	0.2599	0.1166	0.8947	0.8371	0.0805	0.2672	0.0558	0.9314	0.3712	0.2307	0.4767	0.1898	0.2778	0.2019	0.0122	0.0126		Lipid	Primary Bile Acid Metabolism	1628	16564-43-5
	3481			taurochenodeoxycholate	LC/MS neg	18494	C05465	HMDB0000951	387316					1.15	0.71	1.81	1.11		0.4989	0.6561	0.0662	0.0382	0.298	0.7661	0.791	0.7038	0.2284	0.9544	0.0458	0.0477	0.5432	0.2073	0.3855	0.261	0.0775	0.0562		Lipid	Primary Bile Acid Metabolism	1629	6009-98-9
	3482			beta-muricholate	LC/MS neg	31885	C17726	HMDB0000415	5283853					1.56	1.48	0.32	0.3		0.0696	0.2953	0.0001	0.0002	0.9011	0.8387	0.2199	0.4235	0.1641	0.9544	0.0024	0.0046	0.0036	0.0045	0.0552	0.0602	0.0001	0.0003		Lipid	Primary Bile Acid Metabolism	100001066	2393-59-1
	3487			glyco-alpha-muricholate**	LC/MS neg	62065								0.17	0.48	0.58	1.66		0.0196	0.1551	0.9255	0.3067	0.221	0.748	0.0141	0.1362	0.378	0.9806	0.4183	0.2529	0.3484	0.1542	0.0994	0.0956	0.0774	0.0562		Lipid	Primary Bile Acid Metabolism	100020213
	3498		Secondary Bile Acid Metabolism	deoxycholate	LC/MS neg	1114	C04483	HMDB0000626	222528;440355					0.84	2.15	0.16	0.42		0.6739	0.7297	0.0012	0.0012	0.125	0.667	0.4161	0.5415	0.1669	0.9544	0.0011	0.0024	0.1395	0.0786	0.028	0.0338	0.0075	0.0084		Lipid	Secondary Bile Acid Metabolism	302	83-44-3
	3506			glycodeoxycholate	LC/MS neg	18477	C05464	HMDB00631	3035026					0.3	0.5	0.18	0.29		0.1144	0.3606	0.0032	0.0029	0.3945	0.7859	0.0898	0.2821	0.587	0.9977	0.0074	0.0112	0.0952	0.0589	0.0021	0.0045	0.2443	0.136		Lipid	Secondary Bile Acid Metabolism	100000436	360-65-6
	3508			taurodeoxycholate	LC/MS neg	12261	C05463	HMDB0000896	2733768					0.96	0.78	0.18	0.14		0.4413	0.6207	1.0793e-06	2.8444e-06	0.9019	0.8387	0.527	0.6022	0.6453	0.9977	7.5282e-05	0.0002	0.0001	0.0003	2.5924e-05	0.0001	0.0003	0.0007		Lipid	Secondary Bile Acid Metabolism	1668	207737-97-1
	3509			taurodeoxycholic acid 3-sulfate	LC/MS neg	62889								0.89	1	0.22	0.25		0.7936	0.7669	0.0012	0.0013	0.7936	0.8246	0.7117	0.6809	1	1	0.0226	0.0273	0.01	0.0104	0.0226	0.0288	0.01	0.0107		Lipid	Secondary Bile Acid Metabolism	100006644
	3512			6beta-hydroxylithocholate	LC/MS neg	36807	C15515	HMDB0000811	5283821					1.35	1.01	0.62	0.46		0.4575	0.6314	0.0089	0.007	0.3225	0.7701	0.2247	0.4283	0.8578	0.9977	0.198	0.1505	0.0119	0.012	0.1459	0.1285	0.0177	0.017		Lipid	Secondary Bile Acid Metabolism	100001625	668-49-5
	3513			lithocholate	LC/MS neg	1483	C03990	HMDB0000761	9903					1.29	0.91	3.09	2.16		0.5113	0.6585	6.131e-07	1.7132e-06	0.1333	0.6797	0.1299	0.3321	0.5335	0.9895	4.9684e-06	2.2693e-05	0.0008	0.0013	2.0172e-05	9.234e-05	0.0002	0.0004		Lipid	Secondary Bile Acid Metabolism	405	434-13-9
	3515			12-ketolithocholate	LC/MS neg	63118		HMDB0000328	3080612					1.24	1.94	0.4	0.63		0.2365	0.49	0.1426	0.0714	0.3347	0.7788	0.8715	0.7361	0.134	0.9544	0.0906	0.0827	0.7077	0.2479	0.8309	0.4166	0.0663	0.0495		Lipid	Secondary Bile Acid Metabolism	100020859	5130-29-0
	3521			taurolithocholate 3-sulfate	LC/MS neg	36850	C03642	HMDB0002580	440071					0.99	0.92	13.77	12.83		0.7107	0.7526	1.919e-07	5.6547e-07	0.7311	0.8173	0.9846	0.7625	0.614	0.9977	4.0646e-05	0.0001	1.3385e-05	4.0137e-05	1.2813e-05	6.2358e-05	4.2503e-05	0.0001		Lipid	Secondary Bile Acid Metabolism	100001658	64936-83-0
	3523			ursodeoxycholate	LC/MS neg	1605	C07880	HMDB0000946	31401					1.9	0.38	1.03	0.2		0.8496	0.7819	0.1967	0.0931	0.2999	0.7661	0.5444	0.6104	0.3849	0.9806	0.8499	0.3894	0.1052	0.0632	0.293	0.2103	0.4283	0.2054		Lipid	Secondary Bile Acid Metabolism	1135	128-13-2
	3537			tauroursodeoxycholate	LC/MS neg	39378		HMDB0000874	9848818					1.86	1.05	0.24	0.13		0.1016	0.3533	1.8807e-08	6.6989e-08	0.1624	0.7005	0.0367	0.1878	0.853	0.9977	3.2948e-05	0.0001	4.0129e-07	1.7549e-06	5.0538e-05	0.0002	2.7554e-07	1.2775e-06		Lipid	Secondary Bile Acid Metabolism	100002912	14605-22-2
	3542			6-oxolithocholate	LC/MS neg	46336			164960					1.16	1.34	0.79	0.91		0.3394	0.559	0.5041	0.1964	0.972	0.8497	0.4815	0.5817	0.5124	0.9895	0.6534	0.335	0.6182	0.2261	0.835	0.4173	0.2545	0.1388		Lipid	Secondary Bile Acid Metabolism	100001068	2393-61-5
	3544			hyocholate	LC/MS neg	34093	C17649	HMDB0000760	92805					1.25	1.35	1.27	1.36		0.2859	0.5231	0.6126	0.2285	0.8231	0.8281	0.5455	0.6104	0.3607	0.9717	0.8408	0.3877	0.6061	0.223	0.2682	0.1977	0.685	0.2914		Lipid	Secondary Bile Acid Metabolism	100001279	547-75-1
	3547			hyodeoxycholate	LC/MS neg	27531	C15517	HMDB0000733	5283820					1.27	0.9	0.91	0.65		0.6455	0.7214	0.1918	0.0912	0.2676	0.7661	0.2691	0.4597	0.6392	0.9977	0.8831	0.3991	0.0934	0.0584	0.539	0.3241	0.2133	0.1229		Lipid	Secondary Bile Acid Metabolism	100000777	83-49-8
	3548			taurohyodeoxycholic acid	LC/MS neg	43588		HMDB0000874	12443252					1.34	0.88	0.89	0.59		0.7768	0.7623	0.2518	0.1138	0.3629	0.7844	0.3991	0.5324	0.6539	0.9977	0.8619	0.3933	0.1511	0.0833	0.535	0.3233	0.3118	0.1626		Lipid	Secondary Bile Acid Metabolism	100003869	38411-85-7
	3549			glycohyodeoxycholate	LC/MS neg	43501			114611					0.47	0.34	1.19	0.85		0.2248	0.4839	0.8149	0.2816	0.7205	0.8173	0.5364	0.6065	0.2669	0.9544	0.6759	0.3406	0.9301	0.2994	0.4811	0.3006	0.3047	0.1602		Lipid	Secondary Bile Acid Metabolism	100003868	13042-33-6
	3551			3-dehydrocholate	LC/MS neg	43835		HMDB00502	159655					1.2	1.06	0.16	0.14		0.8304	0.7782	0.0063	0.0052	0.9381	0.849	0.8365	0.7255	0.923	0.9977	0.0486	0.05	0.0388	0.0297	0.059	0.0638	0.0317	0.0275		Lipid	Secondary Bile Acid Metabolism	100001062	2304-89-4
	3555			taurocholenate sulfate*	LC/MS neg	32807								0.94	1.59	0.15	0.26		0.4498	0.6244	4.7068e-08	1.5747e-07	0.2513	0.7654	0.7745	0.6986	0.1827	0.9544	1.2243e-06	6.4103e-06	4.7741e-05	0.0001	2.4687e-05	0.0001	2.2575e-06	8.758e-06		Lipid	Secondary Bile Acid Metabolism	100001990
	3556			7-ketodeoxycholate	LC/MS neg	31904		HMDB0000391	188292					1.91	0.96	0.53	0.26		0.5922	0.6982	0.0129	0.0096	0.4701	0.7889	0.376	0.5217	0.8934	0.9977	0.1741	0.1363	0.0236	0.0201	0.138	0.1227	0.0314	0.0273		Lipid	Secondary Bile Acid Metabolism	100001063	911-40-0
	3565			ursocholate	LC/MS neg	57573	C17644	HMDB0000917	122340					1.73	1.66	0.21	0.2		0.2236	0.4836	0.01	0.0078	0.6251	0.8173	0.2297	0.4283	0.5971	0.9977	0.1124	0.0977	0.0284	0.0234	0.2745	0.2008	0.0089	0.0097		Lipid	Secondary Bile Acid Metabolism	100002913	2955-27-3
	3566			isohyodeoxycholate	LC/MS neg	57774		HMDB0000664	5283822					1.14	1.66	0.74	1.08		0.1333	0.39	0.4349	0.1764	0.5798	0.8162	0.4867	0.5836	0.1481	0.9544	0.3478	0.2196	0.8702	0.286	0.593	0.3419	0.1105	0.0734		Lipid	Secondary Bile Acid Metabolism	100015988	570-84-3
	4138	Nucleotide	Purine Metabolism, (Hypo)Xanthine/Inosine containing	inosine	LC/MS neg	1123	C00294	HMDB0000195	6021					3.12	0.45	2.58	0.37		0.4214	0.6089	0.2116	0.0987	0.1441	0.6935	0.1135	0.3112	0.6263	0.9977	0.8727	0.3969	0.0607	0.0417	0.7432	0.3929	0.1511	0.0935		Nucleotide	Purine Metabolism, (Hypo)Xanthine/Inosine containing	361	58-63-9
	4139			hypoxanthine	LC/MS pos early	3127	C00262	HMDB0000157	790;135398638					3.05	0.37	2.81	0.34		0.3503	0.5677	0.2183	0.1012	0.1292	0.6764	0.0877	0.2767	0.6627	0.9977	0.8279	0.383	0.0572	0.04	0.8262	0.4157	0.1309	0.0831		Nucleotide	Purine Metabolism, (Hypo)Xanthine/Inosine containing	171	68-94-0
	4142			xanthosine	LC/MS neg	15136	C01762	HMDB0000299	64959					1.39	1.05	0.38	0.29		0.2754	0.5182	0.0012	0.0013	0.6533	0.8173	0.2779	0.4645	0.6431	0.9977	0.0301	0.0339	0.0074	0.0082	0.077	0.0782	0.0025	0.0036		Nucleotide	Purine Metabolism, (Hypo)Xanthine/Inosine containing	100000299	146-80-5
	4145			N1-methylinosine	LC/MS pos early	48351		HMDB0002721	650095					1.38	1.15	1.29	1.07		0.0109	0.1358	0.0377	0.0236	0.2838	0.7661	0.012	0.129	0.2422	0.9544	0.029	0.0333	0.436	0.1783	0.002	0.0043	0.6859	0.2914		Nucleotide	Purine Metabolism, (Hypo)Xanthine/Inosine containing	100001409	20245-33-4
	4150			urate	LC/MS neg	1604	C00366	HMDB0000289	1175					1.15	1.11	0.83	0.8		0.1467	0.4082	0.0389	0.0241	0.6795	0.8173	0.1877	0.3969	0.4497	0.9895	0.2198	0.1602	0.0777	0.0509	0.6255	0.3518	0.016	0.0157		Nucleotide	Purine Metabolism, (Hypo)Xanthine/Inosine containing	1134	69-93-2;120K5305
	4152			allantoin	LC/MS polar	1107	C02350 C02348 C01551	HMDB0000462	204;439714;439713					1.27	1.01	1.03	0.81		0.0244	0.1793	0.1078	0.0569	0.0344	0.6018	0.0034	0.0801	0.9087	0.9977	0.6825	0.341	0.0111	0.0113	0.6011	0.3444	0.0086	0.0094		Nucleotide	Purine Metabolism, (Hypo)Xanthine/Inosine containing	1002	97-59-6
	4153			allantoic acid	LC/MS polar	33434	C00499	HMDB0001209	203					1.47	1.02	1.23	0.85		0.0266	0.1821	0.5887	0.2216	0.0498	0.6018	0.0048	0.0876	0.831	0.9977	0.0769	0.0721	0.2895	0.1358	0.0504	0.0559	0.2069	0.121		Nucleotide	Purine Metabolism, (Hypo)Xanthine/Inosine containing	218	99-16-1
	4155			1-methylhypoxanthine	LC/MS pos early	57771		HMDB0013141	70765					1.02	1.12	1.32	1.45		0.2358	0.49	1.2281e-05	2.3554e-05	0.4668	0.7889	0.7376	0.687	0.1802	0.9544	0.002	0.004	0.0002	0.0004	7.9278e-05	0.0003	0.0044	0.0055		Nucleotide	Purine Metabolism, (Hypo)Xanthine/Inosine containing	100004644	1125-39-9
	4158		Purine Metabolism, Adenine containing	adenosine 5'-monophosphate (AMP)	LC/MS pos early	32342	C00020	HMDB0000045	6083					0.83	1.01	0.68	0.82		0.433	0.6171	0.0019	0.0018	0.2635	0.7661	0.183	0.3938	0.8068	0.9977	0.0033	0.0059	0.1022	0.0621	0.0057	0.0099	0.064	0.0484		Nucleotide	Purine Metabolism, Adenine containing	209	149022-20-8
	4165			adenosine	LC/MS pos early	555	C00212	HMDB0000050	60961					0.61	0.59	1.17	1.14		0.0227	0.1734	0.3585	0.1509	0.7965	0.8249	0.1343	0.3392	0.0679	0.9544	0.4057	0.2478	0.6366	0.2309	0.2927	0.2103	0.0257	0.0232		Nucleotide	Purine Metabolism, Adenine containing	798	58-61-7
	4166			adenine	LC/MS pos early	554	C00147	HMDB0000034	190					1.21	1.01	0.98	0.82		0.493	0.6526	0.47	0.1872	0.4489	0.7859	0.3108	0.4818	0.9587	0.9997	0.9799	0.4233	0.2987	0.1385	0.9787	0.4548	0.3225	0.1666		Nucleotide	Purine Metabolism, Adenine containing	880	73-24-5
	4172			N1-methyladenosine	LC/MS pos early	15650	C02494	HMDB0003331	27476					1.17	0.97	1.14	0.95		0.1938	0.4559	0.3148	0.1362	0.0504	0.6018	0.025	0.1569	0.6081	0.9977	0.0396	0.0423	0.4663	0.1869	0.1085	0.1018	0.8268	0.3362		Nucleotide	Purine Metabolism, Adenine containing	1242	15763-06-1
	4183			N6-carbamoylthreonyladenosine	LC/MS neg	35157		HMDB0041623	161466					1.27	0.97	1.38	1.06		0.1409	0.4023	0.0126	0.0094	0.0576	0.616	0.0208	0.1478	0.737	0.9977	0.0031	0.0057	0.6139	0.2253	0.0067	0.0111	0.4037	0.1953		Nucleotide	Purine Metabolism, Adenine containing	100001415	24719-82-2
	4193			N6-succinyladenosine	LC/MS neg	48130		HMDB0000912	165243					1.14	0.99	1.05	0.91		0.6094	0.7061	0.6601	0.2428	0.4472	0.7859	0.3709	0.5183	0.8581	0.9977	0.8184	0.3807	0.3979	0.1681	0.9595	0.451	0.5026	0.2336		Nucleotide	Purine Metabolism, Adenine containing	100001664	4542-23-8
	4205		Purine Metabolism, Guanine containing	7-methylguanine	LC/MS pos early	35114	C02242	HMDB0000897	135398679					1.23	1.13	1.3	1.2		0.0009	0.0436	3.0091e-05	5.1881e-05	0.3281	0.7758	0.0025	0.074	0.0548	0.9314	0.0002	0.0006	0.0059	0.0067	2.2571e-06	1.321e-05	0.3093	0.1622		Nucleotide	Purine Metabolism, Guanine containing	100001456	578-76-7
	4211			N2,N2-dimethylguanosine	LC/MS pos early	35137		HMDB0004824	135501639					1.27	1.38	1.02	1.11		0.0154	0.1456	0.4455	0.1794	0.6027	0.8173	0.1494	0.3593	0.0361	0.8594	0.8618	0.3933	0.3664	0.1591	0.025	0.0309	0.2007	0.1179		Nucleotide	Purine Metabolism, Guanine containing	100001412	2140-67-2
	4224		Pyrimidine Metabolism, Orotate containing	N-carbamoylaspartate	LC/MS polar	1594	C00438	HMDB0000828	93072					1.04	1.01	0.48	0.47		0.8455	0.7819	7.2994e-07	1.977e-06	0.9501	0.8497	0.8556	0.7312	0.9255	0.9977	7.5161e-05	0.0002	6.1166e-05	0.0002	9.3504e-05	0.0003	4.9236e-05	0.0001		Nucleotide	Pyrimidine Metabolism, Orotate containing	1108	923-37-5
	4225			dihydroorotate	LC/MS polar	601	C00337	HMDB03349	648					1.11	0.95	0.9	0.78		0.775	0.7623	0.1181	0.0612	0.4194	0.7859	0.44	0.556	0.7093	0.9977	0.5739	0.3103	0.0976	0.0598	0.3535	0.2443	0.1891	0.1127		Nucleotide	Pyrimidine Metabolism, Orotate containing	923	155-54-4
	4226			orotate	LC/MS polar	1505	C00295	HMDB0000226	967					1.11	1.03	0.64	0.6		0.373	0.5812	4.0669e-05	6.7258e-05	0.6617	0.8173	0.3493	0.5043	0.7446	0.9977	0.003	0.0055	0.0007	0.0011	0.0063	0.0106	0.0003	0.0006		Nucleotide	Pyrimidine Metabolism, Orotate containing	445	50887-69-9
	4228			orotidine	LC/MS polar	35172		HMDB0000788	92751					1.19	1.04	0.72	0.63		0.2381	0.49	5.2245e-05	8.3835e-05	0.3585	0.7844	0.143	0.3522	0.8472	0.9977	0.0078	0.0117	0.0004	0.0007	0.0121	0.0176	0.0002	0.0005		Nucleotide	Pyrimidine Metabolism, Orotate containing	100001416	314-50-1
	4238		Pyrimidine Metabolism, Uracil containing	uridine	LC/MS neg	606	C00299	HMDB0000296	6029					1.04	1.04	0.69	0.69		0.8011	0.7695	0.0004	0.0005	0.8243	0.8281	0.7377	0.687	0.983	1	0.0105	0.0148	0.0051	0.0059	0.011	0.0164	0.0049	0.006		Nucleotide	Pyrimidine Metabolism, Uracil containing	535	58-96-8
	4239			uracil	LC/MS polar	605	C00106	HMDB0000300	1174					1.16	1.15	0.73	0.72		0.0161	0.1477	3.7244e-06	8.2123e-06	0.9682	0.8497	0.0738	0.256	0.0823	0.9544	0.0003	0.0007	0.0002	0.0004	0.0171	0.0229	3.6348e-06	1.3417e-05		Nucleotide	Pyrimidine Metabolism, Uracil containing	825	66-22-8
	4240			pseudouridine	LC/MS neg	33442	C02067	HMDB0000767	15047					1.06	1.08	1.1	1.12		0.0126	0.1409	0.0004	0.0005	0.7754	0.8236	0.0985	0.2925	0.0447	0.9314	0.0112	0.0155	0.0045	0.0054	7.9466e-05	0.0003	0.3009	0.1587		Nucleotide	Pyrimidine Metabolism, Uracil containing	821	1445-07-4
	4241			5,6-dihydrouridine	LC/MS neg	61833		HMDB0000497	94312					1.02	1.1	1.18	1.28		0.1066	0.3567	9.923e-06	1.9612e-05	0.2759	0.7661	0.6915	0.6732	0.0608	0.9544	0.0032	0.0058	8.0036e-05	0.0002	3.1873e-05	0.0001	0.008	0.0089		Nucleotide	Pyrimidine Metabolism, Uracil containing	100001425	5627-05-04
	4242			2'-O-methyluridine	LC/MS neg	57655		HMDB0240328	102212					1.27	1.07	1.19	1		0.0086	0.1262	0.0939	0.0512	0.1217	0.6649	0.0045	0.0863	0.3696	0.9757	0.027	0.0313	0.9209	0.2971	0.0035	0.0068	0.4234	0.2035		Nucleotide	Pyrimidine Metabolism, Uracil containing	100010896	2140-76-3
	4243			5-methyluridine (ribothymidine)	LC/MS neg	35136		HMDB0000884	445408					0.92	0.93	0.87	0.88		0.2663	0.5104	0.1577	0.0775	0.8123	0.8281	0.3394	0.4975	0.5303	0.9895	0.2411	0.1688	0.3958	0.1677	0.0797	0.0799	0.8211	0.3355		Nucleotide	Pyrimidine Metabolism, Uracil containing	100001446	1463-10-1
	4254			2'-deoxyuridine	LC/MS neg	1412	C00526	HMDB0000012	13712					0.96	0.97	0.89	0.89		0.6639	0.7258	0.0925	0.0506	0.9412	0.849	0.7192	0.6835	0.7983	0.9977	0.2077	0.1556	0.2455	0.1197	0.1342	0.1198	0.3597	0.179		Nucleotide	Pyrimidine Metabolism, Uracil containing	536	951-78-0
	4257			3-ureidopropionate	LC/MS pos early	3155	C02642	HMDB0000026	111					1.42	1.01	0.85	0.61		0.0079	0.1262	1.5042e-05	2.8183e-05	0.0069	0.6018	0.0004	0.0514	0.9656	1	0.0749	0.071	5.3363e-06	1.7145e-05	0.0689	0.0714	5.8692e-06	2.0472e-05		Nucleotide	Pyrimidine Metabolism, Uracil containing	1053	462-88-4
	4258			beta-alanine	LC/MS pos early	55	C00099	HMDB0000056	239					0.99	0.96	0.91	0.88		0.7494	0.7529	0.1118	0.0587	0.6637	0.8173	0.9346	0.756	0.5944	0.9977	0.3978	0.2436	0.1523	0.0837	0.1753	0.1473	0.3548	0.177		Nucleotide	Pyrimidine Metabolism, Uracil containing	244	56-41-7;107-95-9
	4260			N-acetyl-beta-alanine	LC/MS neg	37432	C01073	HMDB0061880	76406					1.37	1.01	1.31	0.97		0.0224	0.1729	0.1299	0.0662	0.0535	0.6018	0.0045	0.0863	0.7686	0.9977	0.0183	0.0231	0.7417	0.2556	0.0095	0.0149	0.5343	0.2436		Nucleotide	Pyrimidine Metabolism, Uracil containing	100002102	3025-95-4
	4263			3-(3-amino-3-carboxypropyl)uridine*	LC/MS neg	62924			171198					1.11	1.08	1.08	1.05		0.1896	0.4554	0.3041	0.1323	0.8031	0.8274	0.2682	0.4597	0.4436	0.9895	0.3662	0.2279	0.5769	0.2164	0.1035	0.0986	0.8324	0.3381		Nucleotide	Pyrimidine Metabolism, Uracil containing	100001426	52745-94-5
	4270		Pyrimidine Metabolism, Cytidine containing	cytidine	LC/MS pos early	514	C00475	HMDB0000089	6175					1.16	1.01	0.83	0.72		0.1945	0.4559	9.5411e-05	0.0001	0.2033	0.7424	0.0749	0.2561	0.9849	1	0.021	0.0256	0.0003	0.0006	0.0219	0.028	0.0003	0.0006		Nucleotide	Pyrimidine Metabolism, Cytidine containing	827	65-46-3
	4271			cytosine	LC/MS pos early	573	C00380	HMDB0000630	597					0.53	0.92	0.67	1.16		0.1236	0.3814	0.4101	0.168	0.3592	0.7844	0.0869	0.2767	0.6412	0.9977	0.2227	0.1618	0.9459	0.3036	0.0987	0.0951	0.5939	0.2613		Nucleotide	Pyrimidine Metabolism, Cytidine containing	881	71-30-7
	4274			5-methylcytidine	LC/MS neg	22119		HMDB0000982	92918					0.99	1.01	0.84	0.86		0.9434	0.8003	0.0013	0.0013	0.8566	0.8281	0.8587	0.7323	0.9381	0.998	0.0115	0.0158	0.0202	0.0178	0.0137	0.0194	0.0171	0.0165		Nucleotide	Pyrimidine Metabolism, Cytidine containing	100000763	2140-61-6
	4275			N4-acetylcytidine	LC/MS neg	35130		HMDB0005923	107461					1.02	1.09	3.06	3.25		0.5789	0.6878	1.8412e-09	8.1055e-09	0.6877	0.8173	0.913	0.7541	0.4998	0.9895	8.3724e-07	4.6085e-06	2.604e-07	1.1883e-06	2.0922e-07	1.5857e-06	1.0528e-06	4.4973e-06		Nucleotide	Pyrimidine Metabolism, Cytidine containing	100001413	3768-18-1
	4281			2'-deoxycytidine	LC/MS neg	15949	C00881	HMDB0000014	13711					0.97	0.99	0.83	0.85		0.5503	0.6779	1.9738e-05	3.5544e-05	0.665	0.8173	0.4677	0.575	0.9066	0.9977	0.0004	0.0011	0.0017	0.0025	0.0003	0.0009	0.0023	0.0033		Nucleotide	Pyrimidine Metabolism, Cytidine containing	100000125	951-77-9
	4283			2'-O-methylcytidine	LC/MS pos early	57554			150971					1.22	1.05	1.32	1.14		0.0068	0.1202	3.9494e-05	6.5987e-05	0.0659	0.6409	0.0022	0.0735	0.4582	0.9895	5.6878e-05	0.0002	0.0303	0.0244	1.033e-05	5.0809e-05	0.1311	0.0831		Nucleotide	Pyrimidine Metabolism, Cytidine containing	100010895	2140-72-9
	4284			5-methyl-2'-deoxycytidine	LC/MS pos early	38159	C03592	HMDB0002224	440055					0.82	0.99	3.27	3.97		0.0853	0.3213	2.1e-14	6.05e-13	0.0992	0.6649	0.0211	0.1478	0.9548	0.9993	7.0708e-11	1.7858e-09	2.736e-12	8.6163e-11	7.6766e-11	1.9717e-09	2.549e-12	8.8116e-11		Nucleotide	Pyrimidine Metabolism, Cytidine containing	100002300	838-07-3
	4293		Pyrimidine Metabolism, Thymine containing	thymidine	LC/MS neg	2183	C00214	HMDB0000273	5789					1.05	1.01	2.12	2.04		0.5697	0.6846	4.061e-12	4.1135e-11	0.6895	0.8173	0.4949	0.5847	0.9041	0.9977	1.1851e-09	1.7546e-08	3.0459e-09	2.9691e-08	9.7391e-10	1.8011e-08	3.7418e-09	3.3084e-08		Nucleotide	Pyrimidine Metabolism, Thymine containing	872	50-89-5
	4296			thymine	LC/MS neg	604	C00178	HMDB0000262	1135					1.03	1.32	1.08	1.39		0.2387	0.4901	0.085	0.0473	0.2429	0.7541	0.9938	0.7625	0.1028	0.9544	0.6714	0.3406	0.0456	0.0339	0.0448	0.0503	0.677	0.2898		Nucleotide	Pyrimidine Metabolism, Thymine containing	882	65-71-4
	4299			5,6-dihydrothymine	LC/MS pos early	1418	C00906	HMDB0000079	93556					1.88	1.07	1.37	0.78		0.3804	0.5819	0.9957	0.3224	0.0718	0.661	0.0618	0.2433	0.4859	0.9895	0.1927	0.1483	0.1952	0.1006	0.5307	0.322	0.5356	0.2439		Nucleotide	Pyrimidine Metabolism, Thymine containing	158	696-04-8
	4303		Purine and Pyrimidine Metabolism	methylphosphate	LC/MS pos early	37070		HMDB61711	13130					1.16	0.99	0.8	0.69		0.5595	0.6809	0.0169	0.0119	0.434	0.7859	0.3367	0.4971	0.8862	0.9977	0.216	0.1593	0.0259	0.0218	0.1703	0.1452	0.035	0.0294		Nucleotide	Purine and Pyrimidine Metabolism	100001805	7023-27-0
	4319	Cofactors and Vitamins	Nicotinate and Nicotinamide Metabolism	quinolinate	LC/MS pos early	1899	C03722	HMDB0000232	1066					1.2	0.84	1.26	0.89		0.9917	0.8066	0.3819	0.1581	0.122	0.6649	0.27	0.4599	0.2639	0.9544	0.0912	0.0832	0.6158	0.2255	0.5391	0.3241	0.5296	0.2426		Cofactors and Vitamins	Nicotinate and Nicotinamide Metabolism	182	89-00-9
	4321			nicotinate ribonucleoside	LC/MS pos early	33471	C05841	HMDB0006809	161233					1.15	1.17	1.17	1.19		0.9935	0.8066	0.402	0.1654	0.9319	0.8487	0.9472	0.7579	0.9564	0.9993	0.5126	0.2881	0.5923	0.2202	0.5479	0.3273	0.5555	0.2505		Cofactors and Vitamins	Nicotinate and Nicotinamide Metabolism	100001316	2625-49-2
	4323			nicotinamide	LC/MS pos early	594	C00153	HMDB0001406	936					1.17	1.04	1.37	1.21		0.2524	0.5072	0.0025	0.0023	0.4017	0.7859	0.1656	0.375	0.8223	0.9977	0.0064	0.0099	0.0818	0.0528	0.0038	0.0072	0.1241	0.0804		Cofactors and Vitamins	Nicotinate and Nicotinamide Metabolism	432	98-92-0
	4326			nicotinamide riboside	LC/MS pos early	33013	C03150	HMDB0000855	439924					1.14	0.86	0.97	0.73		0.9454	0.8003	0.1392	0.0702	0.1963	0.7367	0.3807	0.5238	0.3319	0.9679	0.8871	0.4005	0.0554	0.0396	0.2685	0.1977	0.3107	0.1624		Cofactors and Vitamins	Nicotinate and Nicotinamide Metabolism	100001310	1341-23-7
	4334			nicotinamide N-oxide	LC/MS pos early	39582		HMDB0002730	72661					1.03	1.02	1.78	1.76		0.7253	0.7526	1.3677e-06	3.501e-06	0.9254	0.8478	0.8551	0.7312	0.753	0.9977	0.0001	0.0004	9.5107e-05	0.0002	6.2126e-05	0.0002	0.0002	0.0004		Cofactors and Vitamins	Nicotinate and Nicotinamide Metabolism	100002763	1986-81-8
	4335			1-methylnicotinamide	LC/MS pos early	27665	C02918	HMDB0000699	457					1.57	1.12	2.45	1.76		0.0316	0.2009	8.0119e-06	1.6231e-05	0.2052	0.7424	0.0187	0.145	0.4871	0.9895	5.0301e-05	0.0002	0.0037	0.0047	1.0213e-05	5.0771e-05	0.018	0.0173		Cofactors and Vitamins	Nicotinate and Nicotinamide Metabolism	55	1005-24-9
	4341			trigonelline (N'-methylnicotinate)	LC/MS pos early	32401	C01004	HMDB0000875	5570					0.92	1.03	1.01	1.13		0.7909	0.7661	0.518	0.2008	0.4829	0.7929	0.4947	0.5847	0.7556	0.9977	0.9683	0.4204	0.3432	0.1526	0.7859	0.4033	0.5197	0.2386		Cofactors and Vitamins	Nicotinate and Nicotinamide Metabolism	100001092	535-83-1
	4343			N1-methyl-2-pyridone-5-carboxamide	LC/MS neg	40469	C05842	HMDB0004193	69698					1.02	1.14	1.48	1.65		0.4986	0.6561	5.5992e-05	8.8966e-05	0.6364	0.8173	0.8839	0.743	0.4181	0.9895	0.0039	0.0068	0.0008	0.0013	0.0006	0.0015	0.0055	0.0066		Cofactors and Vitamins	Nicotinate and Nicotinamide Metabolism	100001468	701-44-0
	4356		Pantothenate and CoA Metabolism	pantothenate	LC/MS neg	1508	C00864	HMDB0000210	6613					1.03	0.96	0.69	0.65		0.8889	0.7877	5.4508e-11	3.9262e-10	0.2957	0.7661	0.5173	0.5991	0.4004	0.9895	8.3492e-08	6.4013e-07	5.3375e-09	4.4226e-08	1.6999e-08	1.8712e-07	2.4415e-08	1.6877e-07		Cofactors and Vitamins	Pantothenate and CoA Metabolism	1024	137-08-6
	4368		Ascorbate and Aldarate Metabolism	ascorbic acid 2-sulfate	LC/MS polar	63590		HMDB0060649	54676864					1.21	0.95	0.33	0.26		0.2463	0.5005	6e-15	2.17e-13	0.0482	0.6018	0.0302	0.1748	0.5272	0.9895	2.8744e-11	9.4932e-10	6.72e-13	2.3528e-11	1.2068e-11	5.0724e-10	1.437e-12	6.0692e-11		Cofactors and Vitamins	Ascorbate and Aldarate Metabolism	100009329
	4369			ascorbic acid 3-sulfate*	LC/MS polar	63687			11425365					1.34	1.11	0.7	0.58		0.0015	0.0593	1.007e-07	3.2001e-07	0.1189	0.6649	0.0013	0.0609	0.1652	0.9544	0.0002	0.0006	1.143e-06	4.2342e-06	0.0054	0.0097	6.5288e-08	4.2071e-07		Cofactors and Vitamins	Ascorbate and Aldarate Metabolism	100020409
	4372			2-O-methylascorbic acid	LC/MS polar	63990		HMDB0240294	54726398					1.17	1.02	0.92	0.8		0.127	0.3847	0.0133	0.0098	0.2862	0.7661	0.0719	0.2538	0.7291	0.9977	0.2651	0.1798	0.0139	0.0134	0.4358	0.2838	0.0064	0.0074		Cofactors and Vitamins	Ascorbate and Aldarate Metabolism	100003258	17860-87-6
	4373			threonate	LC/MS polar	27738	C01620	HMDB0000943 HMDB0062620	5460407;151152					1.02	1	0.53	0.52		0.9631	0.8003	2.7544e-11	2.2321e-10	0.7181	0.8173	0.7733	0.6986	0.8237	0.9977	1.7386e-08	1.4929e-07	6.9633e-09	5.3476e-08	1.162e-08	1.4206e-07	1.0335e-08	8.2097e-08		Cofactors and Vitamins	Ascorbate and Aldarate Metabolism	100001022	70753-61-6
	4376			oxalate (ethanedioate)	LC/MS neg	20694	C00209	HMDB0002329	971					1.02	1.01	0.52	0.52		0.7452	0.7527	1.184e-12	1.4756e-11	0.8749	0.8293	0.7331	0.687	0.9055	0.9977	7.188e-10	1.143e-08	5.0454e-10	6.1102e-09	8.7003e-10	1.676e-08	4.1865e-10	4.6814e-09		Cofactors and Vitamins	Ascorbate and Aldarate Metabolism	100000841	144-62-7
	4377			gulonate*	LC/MS polar	46957	C00800	HMDB0003290	152304					1.09	0.93	0.88	0.75		0.8602	0.7843	0.0395	0.0245	0.476	0.7909	0.7025	0.6795	0.5295	0.9895	0.309	0.1998	0.0515	0.0374	0.1078	0.1015	0.1678	0.1019		Cofactors and Vitamins	Ascorbate and Aldarate Metabolism	100001586	20246-53-1
	4380		Tocopherol Metabolism	alpha-tocopherol	LC/MS pos late	1561	C02477	HMDB0001893	86472					1.14	0.91	1.45	1.17		0.7959	0.7672	0.0012	0.0013	0.1762	0.7252	0.2531	0.4477	0.4297	0.9895	0.0016	0.0033	0.1107	0.0659	0.01	0.0152	0.0224	0.0206		Cofactors and Vitamins	Tocopherol Metabolism	1105	59-02-9;10191-41-0
	4388			gamma-CEHC	LC/MS neg	44876		HMDB0001931	133098					1.17	1.38	4.2	4.91		0.1136	0.3606	4.3509e-06	9.402e-06	0.7456	0.8173	0.3598	0.5107	0.1761	0.9544	0.0005	0.0012	0.0002	0.0003	1.8488e-05	8.6341e-05	0.0041	0.0052		Cofactors and Vitamins	Tocopherol Metabolism	100002094	178167-75-4
	4391			alpha-CEHC sulfate	LC/MS neg	47666								1.23	1.39	0.28	0.32		0.0023	0.0637	5.31e-13	7.986e-12	0.469	0.7889	0.0661	0.2502	0.0073	0.7023	1.3024e-10	2.7666e-09	6.3697e-10	7.163e-09	1.6754e-08	1.8712e-07	8.829e-12	2.3976e-10		Cofactors and Vitamins	Tocopherol Metabolism	100005972
	4394			alpha-CEHC	LC/MS neg	48188		HMDB0001518	9943542					1.08	1.64	2.02	3.06		0.0542	0.2642	0.0002	0.0002	0.2241	0.7523	0.5823	0.6304	0.0302	0.8594	0.0281	0.0325	0.0005	0.0009	0.0001	0.0005	0.0857	0.0608		Cofactors and Vitamins	Tocopherol Metabolism	100002206	4072-32-6
	4398			delta-CEHC sulfate	LC/MS neg	62285								0.99	1.13	1.18	1.34		0.4657	0.6343	0.0044	0.0038	0.4534	0.7859	0.9883	0.7625	0.2989	0.9679	0.0992	0.0893	0.0108	0.0111	0.0112	0.0166	0.0966	0.0663		Cofactors and Vitamins	Tocopherol Metabolism	100020484
	4399			gamma-CEHC sulfate	LC/MS neg	62280								1.1	1.25	1.76	2		0.0765	0.3048	4.9162e-07	1.3978e-06	0.5213	0.796	0.4004	0.5324	0.0899	0.9544	0.0001	0.0004	1.7419e-05	4.9861e-05	2.6538e-06	1.4963e-05	0.0011	0.0017		Cofactors and Vitamins	Tocopherol Metabolism	100020480
	4402			gamma-tocopherol/beta-tocopherol	LC/MS pos late	52473	C14152 C02483	HMDB0006335 HMDB0001492						1.04	0.85	1.57	1.28		0.3021	0.5335	1.7234e-05	3.1561e-05	0.1274	0.6733	0.7112	0.6809	0.0757	0.9544	5.5795e-05	0.0002	0.0101	0.0104	0.0043	0.0079	0.0001	0.0003		Cofactors and Vitamins	Tocopherol Metabolism	100008998
	4404		Biotin Metabolism	biotin	LC/MS pos early	568	C00120	HMDB0000030	171548					1.26	0.85	2.95	2		0.745	0.7527	5.8819e-07	1.6579e-06	0.2291	0.7541	0.28	0.4645	0.5269	0.9895	7.9488e-06	3.3134e-05	0.0004	0.0008	3.3562e-05	0.0001	9.7718e-05	0.0002		Cofactors and Vitamins	Biotin Metabolism	251	58-85-5
	4410		Tetrahydrobiopterin Metabolism	biopterin	LC/MS neg	12358	C06313	HMDB0000468	445040					1.2	1.22	1.11	1.13		0.1546	0.4141	0.2012	0.0944	0.8524	0.8281	0.3721	0.5183	0.2521	0.9544	0.4324	0.2568	0.2983	0.1385	0.0615	0.0656	0.9122	0.3586		Cofactors and Vitamins	Tetrahydrobiopterin Metabolism	1548	22150-76-1
	4411			dihydrobiopterin	LC/MS neg	35129	C00268	HMDB0000038	135402011					1.35	1.03	1.3	0.99		0.0949	0.3398	0.1188	0.0614	0.1084	0.6649	0.0248	0.1569	0.9598	0.9997	0.0297	0.0338	0.9716	0.3084	0.0267	0.0327	0.9315	0.3625		Cofactors and Vitamins	Tetrahydrobiopterin Metabolism	100001506	6779-87-9
	4426		Hemoglobin and Porphyrin Metabolism	protoporphyrin IX	LC/MS pos late	39321	C02191	HMDB0000241	4971					0.77	1.07	0.45	0.63		0.6035	0.7043	0.0011	0.0011	0.4008	0.7859	0.3387	0.4975	0.8175	0.9977	0.0035	0.0061	0.0486	0.036	0.0059	0.0101	0.0302	0.0264		Cofactors and Vitamins	Hemoglobin and Porphyrin Metabolism	100000292	553-12-8;50865-10-5
	4427			heme	LC/MS pos late	41754	C00032	HMDB0003178	26945					0.78	1.12	1.26	1.8		0.6079	0.7061	0.0303	0.0194	0.2662	0.7661	0.2528	0.4477	0.6644	0.9977	0.4109	0.2496	0.0232	0.0199	0.2151	0.1705	0.0573	0.0441		Cofactors and Vitamins	Hemoglobin and Porphyrin Metabolism	100001386	14875-96-8
	4428			bilirubin (Z,Z)	LC/MS pos late	43807	C00486	HMDB0000054	5280352					1.68	0.87	0.42	0.22		0.7642	0.7608	0.0063	0.0052	0.4059	0.7859	0.4245	0.5463	0.704	0.9977	0.1355	0.1124	0.0122	0.0121	0.0665	0.0697	0.0279	0.0248		Cofactors and Vitamins	Hemoglobin and Porphyrin Metabolism	1090	635-65-4
	4431			biliverdin	LC/MS pos late	2137	C00500	HMDB0001008	5280353					0.83	0.98	0.56	0.66		0.2755	0.5182	0.0192	0.0132	0.2837	0.7661	0.1317	0.3338	0.9891	1	0.0179	0.0227	0.3191	0.145	0.0174	0.0231	0.3255	0.1675		Cofactors and Vitamins	Hemoglobin and Porphyrin Metabolism	250	55482-27-4;55482-27-4
	4440		Thiamine Metabolism	thiamin (vitamin B1)	LC/MS pos early	5341	DG00125 C00378 D08580	HMDB0000235	1130					2.29	0.64	0.97	0.27		0.1767	0.4382	0.0064	0.0052	0.0118	0.6018	0.0079	0.102	0.3442	0.9679	0.8487	0.3893	0.0005	0.001	0.2589	0.1931	0.0051	0.0062		Cofactors and Vitamins	Thiamine Metabolism	873	59-43-8
	4449		Vitamin A Metabolism	retinol (vitamin A)	LC/MS pos late	1806	C00473	HMDB0000305	445354					1.03	0.94	0.69	0.63		0.6187	0.7128	2.4049e-10	1.4173e-09	0.2416	0.7541	0.6254	0.6461	0.2401	0.9544	4.1115e-07	2.5218e-06	1.5961e-08	1.1422e-07	3.9445e-08	3.9645e-07	1.5376e-07	8.4724e-07		Cofactors and Vitamins	Vitamin A Metabolism	498	68-26-8
	4467		Vitamin B6 Metabolism	pyridoxamine	LC/MS pos early	2150	C00534	HMDB0001431	1052					1.02	1.79	0.47	0.83		0.2004	0.463	0.0263	0.0175	0.1815	0.729	0.9664	0.7588	0.0699	0.9544	0.0145	0.0191	0.4813	0.191	0.456	0.2906	0.0159	0.0157		Cofactors and Vitamins	Vitamin B6 Metabolism	568	58052-48-5
	4470			pyridoxal	LC/MS neg	1651	C00250	HMDB0001545	1050					1.06	1.01	1.41	1.34		0.7262	0.7526	0.1033	0.055	0.9565	0.8497	0.7747	0.6986	0.8342	0.9977	0.2272	0.1639	0.2566	0.1237	0.1604	0.1389	0.3506	0.1759		Cofactors and Vitamins	Vitamin B6 Metabolism	491	65-22-5
	4471			pyridoxate	LC/MS neg	31555	C00847	HMDB0000017	6723					1.57	1.08	1.06	0.73		0.0042	0.0849	0.1746	0.0841	0.0297	0.6018	0.0008	0.0539	0.537	0.9895	0.5166	0.2884	0.0153	0.0142	0.2123	0.1693	0.0038	0.0049		Cofactors and Vitamins	Vitamin B6 Metabolism	100001121	82-82-6
	4482	Xenobiotics	Benzoate Metabolism	hippurate	LC/MS neg	15753	C01586	HMDB0000714	464					1.66	1.06	1.17	0.75		0.0135	0.1439	0.6732	0.2466	0.0427	0.6018	0.0026	0.074	0.7043	0.9977	0.2339	0.1653	0.0818	0.0528	0.1225	0.1126	0.0383	0.0318		Xenobiotics	Benzoate Metabolism	100000014	495-69-2
	4486			2-hydroxyhippurate (salicylurate)	LC/MS neg	18281	C07588	HMDB0000840	10253					1.17	1.71	1.16	1.7		0.301	0.533	0.2231	0.1031	0.901	0.8387	0.5157	0.5991	0.4109	0.9895	0.433	0.2568	0.3396	0.1516	0.1166	0.1079	0.8913	0.3547		Xenobiotics	Benzoate Metabolism	1869	487-54-7
	4488			3-hydroxyhippurate	LC/MS neg	39600		HMDB0006116	450268					1.28	0.8	7.03	4.39		0.6589	0.7258	6.6947e-07	1.8547e-06	0.1704	0.715	0.4989	0.5867	0.201	0.9544	6.6169e-06	2.8989e-05	0.0007	0.0011	0.0001	0.0004	3.073e-05	8.6542e-05		Xenobiotics	Benzoate Metabolism	100002122	1637-75-8
	4490			4-hydroxyhippurate	LC/MS neg	35527		HMDB0013678	151012					1.85	1.3	1.75	1.22		0.0251	0.1794	0.0077	0.0062	0.3488	0.7844	0.0268	0.1611	0.3139	0.9679	0.0117	0.0161	0.1721	0.0917	0.0011	0.0026	0.7057	0.2974		Xenobiotics	Benzoate Metabolism	100001423	2482-25-9
	4497			benzoate	LC/MS neg	15778	C00180	HMDB0001870	243					1.98	1.26	0.52	0.33		0.0854	0.3213	0.0977	0.0527	0.2961	0.7661	0.055	0.2286	0.6082	0.9977	0.6436	0.3335	0.0608	0.0417	0.9598	0.451	0.0209	0.0195		Xenobiotics	Benzoate Metabolism	100000008	65-85-0
	4507			4-hydroxybenzoate	LC/MS polar	21133	C00156	HMDB0000500	135					0.65	0.98	0.69	1.05		0.2799	0.5191	0.543	0.2088	0.3021	0.7661	0.1406	0.3484	0.9713	1	0.2493	0.1729	0.7588	0.2594	0.2355	0.1805	0.7316	0.3063		Xenobiotics	Benzoate Metabolism	100000862	99-96-7
	4519			catechol sulfate	LC/MS neg	35320		HMDB0059724	3083879					0.72	1.04	1.04	1.51		0.5746	0.6875	0.2457	0.1115	0.4356	0.7859	0.3455	0.5043	0.8752	0.9977	0.78	0.3697	0.1744	0.0925	0.6631	0.3677	0.226	0.1286		Xenobiotics	Benzoate Metabolism	100001605	4918-96-1
	4522			guaiacol sulfate	LC/MS neg	46111		HMDB0060013	22473					0.83	1.03	1.13	1.41		0.6955	0.7422	0.2137	0.0994	0.5288	0.7991	0.4714	0.5757	0.8649	0.9977	0.6541	0.335	0.1885	0.0978	0.5376	0.3241	0.2484	0.1377		Xenobiotics	Benzoate Metabolism	100004208
	4525			4-ethylcatechol sulfate	LC/MS neg	63072								0.84	0.94	1.73	1.93		0.5515	0.6779	0.0001	0.0002	0.6641	0.8173	0.4679	0.575	0.9083	0.9977	0.0058	0.0091	0.0014	0.0021	0.0075	0.0122	0.001	0.0017		Xenobiotics	Benzoate Metabolism	100020536
	4526			4-methylcatechol sulfate	LC/MS neg	46146		HMDB0240459	54104170					0.76	0.87	1.67	1.91		0.1302	0.39	0.0005	0.0006	0.7754	0.8236	0.2016	0.4102	0.3729	0.9793	0.0126	0.017	0.005	0.0059	0.0823	0.0818	0.0006	0.0011		Xenobiotics	Benzoate Metabolism	100004111
	4527			4-allylcatechol sulfate	LC/MS neg	63597								0.57	0.79	1.11	1.55		0.1732	0.4357	0.4384	0.1769	0.7369	0.8173	0.2295	0.4283	0.4575	0.9895	0.7536	0.3649	0.4331	0.1775	0.665	0.3677	0.135	0.0851		Xenobiotics	Benzoate Metabolism	100020578
	4538			4-acetylphenol sulfate	LC/MS neg	44620			4684006					1.07	1.01	0.79	0.74		0.8069	0.7713	0.0612	0.0359	0.9037	0.8387	0.7961	0.7038	0.9303	0.9977	0.2031	0.1533	0.1521	0.0837	0.234	0.1805	0.1303	0.083		Xenobiotics	Benzoate Metabolism	100000711
	4544			4-ethylphenylsulfate	LC/MS neg	36099	C13637	HMDB0062551	20822574					0.8	1.04	1.17	1.51		0.4251	0.6119	0.0062	0.0052	0.1547	0.7005	0.1205	0.3203	0.6433	0.9977	0.2779	0.1859	0.0044	0.0054	0.1285	0.1158	0.0127	0.013		Xenobiotics	Benzoate Metabolism	100001756	123-07-9
	4545			4-ethylphenol glucuronide	LC/MS neg	52937								0.99	0.92	1.6	1.48		0.8356	0.7819	0.0011	0.0012	0.7408	0.8173	0.9303	0.756	0.7037	0.9977	0.0084	0.0124	0.0237	0.0202	0.0196	0.0255	0.0102	0.0109		Xenobiotics	Benzoate Metabolism	100009049
	4546			4-vinylphenol sulfate	LC/MS neg	36098	C05627	HMDB0062775	6426766					0.94	1.12	0.99	1.18		0.6652	0.7258	0.4829	0.1911	0.3624	0.7844	0.7312	0.687	0.3438	0.9679	0.8796	0.3986	0.2579	0.124	0.424	0.2769	0.8474	0.342		Xenobiotics	Benzoate Metabolism	100001755	2628-17-3
	4565			methyl-4-hydroxybenzoate sulfate	LC/MS neg	48429		HMDB0041646	10657183					1.04	1	0.89	0.86		0.7804	0.7623	0.1022	0.0548	0.7804	0.8236	0.6937	0.6736	1	1	0.324	0.2073	0.1737	0.0924	0.324	0.229	0.1737	0.1048		Xenobiotics	Benzoate Metabolism	100006116
	4573			p-cresol sulfate	LC/MS neg	36103		HMDB0011635	4615423					0.68	1.13	0.74	1.23		0.7675	0.7608	0.6855	0.2502	0.367	0.7853	0.3975	0.5323	0.6641	0.9977	0.3568	0.2236	0.7211	0.2498	0.6208	0.3496	0.9381	0.3634		Xenobiotics	Benzoate Metabolism	100001315	3233-57-7
	4581			phenylpropionylglycine	LC/MS neg	35434		HMDB0000860	152323					1.35	1.25	1.07	0.99		0.1144	0.3606	0.8584	0.2904	0.6826	0.8173	0.1596	0.3708	0.3925	0.9892	0.6781	0.3406	0.8701	0.286	0.21	0.1683	0.3109	0.1624		Xenobiotics	Benzoate Metabolism	100001591	56613-60-6
	4589			3-(3-hydroxyphenyl)propionate sulfate	LC/MS neg	45415		HMDB0094710	187488					1.68	1.05	1.02	0.64		0.6571	0.7258	0.7447	0.2664	0.2876	0.7661	0.2882	0.4703	0.6548	0.9977	0.5958	0.3189	0.3264	0.1479	0.933	0.4442	0.587	0.261		Xenobiotics	Benzoate Metabolism	100005391	86321-32-6
	4591			2-(4-hydroxyphenyl)propionate	LC/MS neg	35632	C03080	HMDB0041683	102526					1.56	2.17	1.17	1.63		0.0174	0.1477	0.1737	0.0838	0.5167	0.796	0.187	0.3965	0.0324	0.8594	0.6014	0.3205	0.1586	0.086	0.0103	0.0157	0.4133	0.1994		Xenobiotics	Benzoate Metabolism	100001622	938-96-5
	4592			3-(3-hydroxyphenyl)propionate	LC/MS neg	35635	C11457	HMDB0000375	91					1.31	0.9	1.99	1.37		0.9119	0.7941	0.0881	0.0485	0.2415	0.7541	0.4478	0.5613	0.3621	0.9717	0.0466	0.0484	0.683	0.2409	0.2485	0.188	0.193	0.1143		Xenobiotics	Benzoate Metabolism	100001624	621-54-5
	4594			3-(4-hydroxyphenyl)propionate	LC/MS neg	39587	C01744	HMDB0002199	10394					0.66	0.74	1.59	1.77		0.1318	0.39	0.0157	0.0111	0.7789	0.8236	0.3737	0.5196	0.2043	0.9544	0.0518	0.0525	0.1113	0.0661	0.4583	0.2906	0.0074	0.0084		Xenobiotics	Benzoate Metabolism	100002914	501-97-3
	4595			3-phenylpropionate (hydrocinnamate)	LC/MS neg	15749	C05629	HMDB0000764	107					0.77	0.9	0.82	0.96		0.3565	0.572	0.4369	0.1766	0.7779	0.8236	0.3948	0.5296	0.6467	0.9977	0.4543	0.264	0.7235	0.2503	0.2335	0.1805	0.9162	0.3591		Xenobiotics	Benzoate Metabolism	100000010	501-52-0
	4711		Food Component/Plant	genistein	LC/MS neg	32448	C06563	HMDB0003217	5280961					0.74	0.31	5.57	2.35		0.1798	0.4447	0.0437	0.027	0.3911	0.7859	0.7204	0.6838	0.1247	0.9544	0.0447	0.0468	0.3777	0.1625	0.5957	0.3426	0.021	0.0196		Xenobiotics	Food Component/Plant	100001221	446-72-0
	4712			genistein glucuronide*	LC/MS neg	62063								0.71	0.75	3.55	3.75		0.1861	0.4513	0.0069	0.0057	0.797	0.8249	0.4423	0.5579	0.2627	0.9544	0.0315	0.035	0.0661	0.0444	0.2598	0.1934	0.0057	0.0067		Xenobiotics	Food Component/Plant	100020216
	4793			2,3-dihydroxyisovalerate	LC/MS polar	38276	C04039	HMDB0012141	677					1.6	1.91	0.61	0.72		0.0007	0.041	0.002	0.0019	0.5695	0.8133	0.025	0.1569	0.0041	0.6718	0.0086	0.0126	0.049	0.0361	0.7469	0.3929	3.1829e-05	8.8977e-05		Xenobiotics	Food Component/Plant	100002417	1756-18-9
	4798			2,8-quinolinediol sulfate	LC/MS neg	48691		HMDB0240658						1.05	1.1	1.28	1.35		0.7317	0.7526	0.6217	0.2311	0.8626	0.8281	0.9042	0.7518	0.7154	0.9977	0.8201	0.3811	0.6376	0.231	0.5551	0.3303	0.9146	0.3589		Xenobiotics	Food Component/Plant	100004321
	4802			2-oxindole-3-acetate	LC/MS pos early	40479		HMDB0035514	3080590					0.76	0.73	1.23	1.17		0.1852	0.4511	0.4032	0.1657	0.9869	0.8507	0.3492	0.5043	0.3378	0.9679	0.5451	0.3	0.5604	0.2116	0.7179	0.3836	0.1311	0.0831		Xenobiotics	Food Component/Plant	100003109	2971-31-5
	4806			3-formylindole	LC/MS neg	62863	C08493	HMDB29737	10256					0.96	0.93	1.11	1.07		0.4854	0.6456	0.2727	0.1213	0.7037	0.8173	0.8205	0.7173	0.4471	0.9895	0.2972	0.1951	0.6056	0.223	0.7712	0.3984	0.2083	0.1215		Xenobiotics	Food Component/Plant	100020219	487-89-8
	4814			3-hydroxyindolin-2-one sulfate	LC/MS neg	48419								1.07	0.97	0.87	0.79		0.8866	0.7877	0.5588	0.2136	0.8714	0.8287	0.8295	0.7203	0.9891	1	0.7639	0.3677	0.5976	0.2211	0.7536	0.3929	0.607	0.2653		Xenobiotics	Food Component/Plant	100006103
	4820			betonicine	LC/MS pos early	38100	C08269	HMDB0029412	164642					0.81	0.99	0.95	1.16		0.414	0.6022	0.7885	0.2762	0.4665	0.7889	0.2781	0.4645	0.9489	0.9993	0.7428	0.3612	0.4816	0.191	0.6951	0.3776	0.4433	0.2104		Xenobiotics	Food Component/Plant	100002153	515-25-3
	4826			gluconate	LC/MS polar	587	C00257	HMDB0000625	3085666;10690					0.98	1.03	0.65	0.68		0.9619	0.8003	0.0003	0.0004	0.8077	0.8281	0.8899	0.7455	0.8369	0.9977	0.0042	0.0072	0.0092	0.0096	0.0067	0.0111	0.0058	0.0068		Xenobiotics	Food Component/Plant	338	527-07-1
	4849			beta-guanidinopropanoate	LC/MS pos early	35101	C03065	HMDB0013222	67701					1.12	1.11	0.75	0.74		0.6845	0.7371	0.6799	0.2485	0.7195	0.8173	0.9732	0.7611	0.589	0.9977	0.586	0.3153	0.9697	0.3081	0.9964	0.4612	0.5634	0.2532		Xenobiotics	Food Component/Plant	100001411	353-09-3
	4873			cinnamate	LC/MS neg	12115	C00423	HMDB0000930	444539					2.68	1.37	0.6	0.31		0.0477	0.2457	0.1462	0.0731	0.1147	0.6649	0.0151	0.1362	0.7483	0.9977	0.9235	0.4113	0.037	0.0285	0.6771	0.3709	0.0186	0.0177		Xenobiotics	Food Component/Plant	1259	140-10-3
	4874			cinnamoylglycine	LC/MS neg	38637		HMDB0011621	709625					2.57	1.21	1.57	0.74		0.0039	0.0825	0.6644	0.2439	0.0256	0.6018	0.0007	0.0518	0.5526	0.9967	0.0573	0.0566	0.1785	0.0941	0.0164	0.0222	0.0594	0.0455		Xenobiotics	Food Component/Plant	100002253	16534-24-0
	4892			daidzein	LC/MS neg	32453	C10208	HMDB0003312	5281708					0.47	0.57	5.99	7.25		0.1665	0.4299	0.0051	0.0043	0.6114	0.8173	0.5229	0.6003	0.1827	0.9544	0.0175	0.0223	0.0778	0.0509	0.2408	0.1831	0.0041	0.0052		Xenobiotics	Food Component/Plant	100001219	486-66-8
	4893			daidzein 7-O-glucuronide	LC/MS neg	62070		HMDB41718	11316354					0.87	0.78	6.58	5.86		0.3388	0.559	6.6428e-05	0.0001	0.6225	0.8173	0.7378	0.687	0.3078	0.9679	0.0009	0.002	0.0046	0.0055	0.0098	0.0152	0.0004	0.0008		Xenobiotics	Food Component/Plant	100020206
	4895			genistein sulfate*	LC/MS neg	62061								0.75	1.12	0.5	0.74		0.7895	0.7656	0.1228	0.063	0.5647	0.8133	0.5517	0.6156	0.826	0.9977	0.136	0.1125	0.4768	0.1898	0.1983	0.1623	0.3545	0.177		Xenobiotics	Food Component/Plant	100020207
	4901			dihydroferulic acid sulfate	LC/MS neg	62857		HMDB0041724	187489					1.82	1.01	1.39	0.77		0.4136	0.6022	0.8429	0.2867	0.1615	0.7005	0.1212	0.3203	0.6664	0.9977	0.2557	0.176	0.3861	0.1654	0.4724	0.2972	0.6586	0.2833		Xenobiotics	Food Component/Plant	100020272
	4909			enterolactone sulfate	LC/MS neg	64041		HMDB0240506 HMDB0240505						1.38	1.71	0.91	1.13		0.009	0.1262	0.8106	0.2811	0.5713	0.8133	0.1172	0.3148	0.0235	0.7942	0.8164	0.3802	0.5692	0.2144	0.0384	0.0449	0.0758	0.0553		Xenobiotics	Food Component/Plant	100020407
	4912			equol glucuronide	LC/MS neg	41948			46781484					1.59	1.17	2.47	1.82		0.0107	0.135	2.1231e-06	5.0602e-06	0.1202	0.6649	0.0052	0.0876	0.4092	0.9895	1.1454e-05	4.5118e-05	0.0023	0.0031	1.8418e-06	1.1204e-05	0.0152	0.0151		Xenobiotics	Food Component/Plant	100003895
	4913			equol sulfate	LC/MS neg	40478								1.57	2.13	0.03	0.04		0.0371	0.2221	4.8542e-08	1.6055e-07	0.7988	0.8257	0.0933	0.2868	0.1777	0.9544	1.126e-05	4.4761e-05	5.0472e-06	1.6384e-05	0.0003	0.0008	2.7493e-07	1.2775e-06		Xenobiotics	Food Component/Plant	100003429
	4914			ergothioneine	LC/MS pos early	37459	C05570	HMDB0003045	5351619					1.14	0.99	1.01	0.88		0.5315	0.6666	0.4207	0.1712	0.3575	0.7844	0.2775	0.4645	0.8313	0.9977	0.9333	0.4123	0.2267	0.1124	0.897	0.4343	0.3146	0.1638		Xenobiotics	Food Component/Plant	100002154	58511-63-0
	4916			erythritol	LC/MS polar	20699	C00503	HMDB0002994	222285					0.96	1.02	0.95	1		0.8462	0.7819	0.5535	0.212	0.6608	0.8173	0.6548	0.6602	0.862	0.9977	0.4672	0.2685	0.9126	0.2957	0.5783	0.3379	0.7768	0.32		Xenobiotics	Food Component/Plant	100000846	149-32-6
	4922			ferulic acid 4-sulfate	LC/MS neg	47114		HMDB0029200	6305574					0.96	0.93	1.62	1.57		0.7719	0.7623	0.1406	0.0707	0.841	0.8281	0.9495	0.758	0.7289	0.9977	0.2335	0.1653	0.3578	0.1569	0.3908	0.2634	0.2108	0.1221		Xenobiotics	Food Component/Plant	100005389	86321-29-1
	4926			quinate	LC/MS polar	18335	C00296	HMDB0003072	6508					0.88	1.03	1.18	1.37		0.7657	0.7608	0.2454	0.1115	0.9908	0.8507	0.8266	0.7203	0.8394	0.9977	0.412	0.2499	0.403	0.1694	0.5342	0.3233	0.3019	0.159		Xenobiotics	Food Component/Plant	100000442	77-95-2
	4947			glycitein sulfate (2)	LC/MS neg	62887								0.71	1.02	0.7	1.01		0.7197	0.7526	0.5933	0.2228	0.8594	0.8281	0.7049	0.6801	0.8975	0.9977	0.6152	0.3257	0.7998	0.2693	0.5287	0.3215	0.9006	0.3567		Xenobiotics	Food Component/Plant	100021092
	4952			histidine betaine (hercynine)*	LC/MS pos early	62278		HMDB0029422	3083620					0.94	1.12	1.03	1.23		0.8821	0.7865	0.5539	0.212	0.8532	0.8281	0.9792	0.7625	0.8137	0.9977	0.7725	0.3689	0.5829	0.2174	0.6006	0.3444	0.7527	0.3134		Xenobiotics	Food Component/Plant	100004059	534-30-5
	4954			homostachydrine*	LC/MS pos early	33009	C08283	HMDB0033433	441447					0.87	0.94	1.01	1.09		0.0454	0.2424	0.3211	0.1386	0.4122	0.7859	0.0485	0.2152	0.3702	0.9757	0.9	0.4033	0.2045	0.1042	0.4391	0.2849	0.0375	0.0314		Xenobiotics	Food Component/Plant	100001550	1195-94-4
	4959			indolin-2-one	LC/MS pos early	43374	C12312		321710					0.78	1	1.19	1.53		0.4618	0.6343	0.0613	0.0359	0.3927	0.7859	0.2644	0.4567	0.9314	0.9977	0.4421	0.2607	0.057	0.04	0.3938	0.2643	0.0676	0.0502		Xenobiotics	Food Component/Plant	100004318	59-48-3
	4968			jasmonic acid	LC/MS neg	35659	C08491	HMDB0032797	5281166					0.99	1.06	1.85	1.98		0.8184	0.7751	1.266e-05	2.414e-05	0.8453	0.8281	0.9805	0.7625	0.764	0.9977	0.0008	0.0019	0.0004	0.0008	0.0004	0.0012	0.0009	0.0015		Xenobiotics	Food Component/Plant	100001643	77026-92-7
	4980			mannonate*	LC/MS polar	62864			3246006					1.15	1.13	1.18	1.15		0.057	0.2648	0.0271	0.0179	0.699	0.8173	0.1035	0.3005	0.2633	0.9544	0.0637	0.0619	0.1744	0.0925	0.0055	0.0097	0.7996	0.3276		Xenobiotics	Food Component/Plant	100003695	642-99-9
	4989			N-(2-furoyl)glycine	LC/MS pos early	31536		HMDB0000439	21863					0.95	1.62	1.38	2.37		0.69	0.7411	0.0449	0.0276	0.5207	0.796	0.862	0.7326	0.4629	0.9895	0.3058	0.1986	0.0622	0.0423	0.0871	0.0854	0.234	0.1318		Xenobiotics	Food Component/Plant	100001086	5657-19-2;5657-19-2
	5085			stachydrine	LC/MS pos early	34384	C10172	HMDB0004827	115244					0.86	0.98	0.99	1.12		0.1436	0.4048	0.3802	0.158	0.3102	0.7661	0.0849	0.2767	0.7374	0.9977	0.92	0.4103	0.1856	0.0971	0.6634	0.3677	0.1026	0.0694		Xenobiotics	Food Component/Plant	100001296	4136-37-2
	5110			4-allylphenol sulfate	LC/MS neg	37181			66633409					0.89	1.16	0.56	0.73		0.9038	0.7925	0.0009	0.001	0.3564	0.7844	0.5677	0.6225	0.4595	0.9895	0.0028	0.0053	0.0511	0.0373	0.0152	0.0212	0.0104	0.0109		Xenobiotics	Food Component/Plant	100001868
	5111			ethyl alpha-glucopyranoside	LC/MS neg	63152		HMDB0029968	11127487					0.5	0.6	0.46	0.55		0.0088	0.1262	0.0022	0.0021	0.4156	0.7859	0.0157	0.1377	0.1586	0.9544	0.0061	0.0095	0.0729	0.0484	0.0002	0.0006	0.6731	0.2888		Xenobiotics	Food Component/Plant	100015965	34625-23-5
	5112			methyl glucopyranoside (alpha + beta)	LC/MS neg	46144		HMDB0029965	445238;3036743;2108					0.89	1.02	1.26	1.44		0.4739	0.6399	0.0071	0.0058	0.6293	0.8173	0.3985	0.5324	0.8672	0.9977	0.0917	0.0834	0.0229	0.0197	0.1248	0.1136	0.0159	0.0157		Xenobiotics	Food Component/Plant	100005864
	5139			pyrraline	LC/MS neg	48428	C21013	HMDB0033143	14274616					0.61	0.68	1.92	2.14		0.0759	0.3048	0.0233	0.0157	0.8672	0.8281	0.1644	0.375	0.2427	0.9544	0.1214	0.104	0.078	0.0509	0.6833	0.3732	0.0062	0.0072		Xenobiotics	Food Component/Plant	100001767	74509-14-1
	5142			daidzein sulfate (2)	LC/MS neg	48728			12114465					0.74	1.1	0.48	0.72		0.9901	0.8066	0.0892	0.049	0.9641	0.8497	0.9816	0.7625	0.9676	1	0.2327	0.1653	0.2099	0.1061	0.218	0.1717	0.2242	0.1279		Xenobiotics	Food Component/Plant	100006363
	5148			benzyl alcohol glucuronide	LC/MS neg	48781			9795797					3.53	1.29	0.53	0.19		0.0163	0.1477	0.0041	0.0036	0.0413	0.6018	0.0029	0.074	0.7579	0.9977	0.4609	0.2656	0.001	0.0016	0.6651	0.3677	0.0005	0.0009		Xenobiotics	Food Component/Plant	100006253	5285-02-09
	5149			N-acetylpyrraline	LC/MS neg	48438	C01227							0.6	1.51	0.49	1.22		0.4127	0.6022	0.2634	0.1179	0.2249	0.7523	0.1552	0.3657	0.7718	0.9977	0.1048	0.0926	0.9435	0.3031	0.1753	0.1473	0.8264	0.3362		Xenobiotics	Food Component/Plant	100006120
	5150			daidzein sulfate (1)	LC/MS neg	48727			12114465					0.86	1.08	0.76	0.96		0.9491	0.8003	0.8583	0.2904	0.9693	0.8497	0.9424	0.7575	0.9857	1	0.878	0.3985	0.921	0.2971	0.8639	0.424	0.9353	0.3634		Xenobiotics	Food Component/Plant	100006362
	5152			3-hydroxycinnamate sulfate	LC/MS neg	48409			6443141					1.29	0.9	3.17	2.21		0.9554	0.8003	0.0103	0.008	0.3165	0.7661	0.5003	0.5875	0.4523	0.9895	0.0129	0.0174	0.2165	0.1075	0.0637	0.0673	0.0545	0.0422		Xenobiotics	Food Component/Plant	100006094	86321-30-4
	5225			caffeic acid sulfate	LC/MS polar	53254		HMDB0041708	21668705					0.98	0.85	1.29	1.11		0.6615	0.7258	0.3819	0.1581	0.7857	0.8246	0.9061	0.7525	0.6162	0.9977	0.4179	0.2529	0.6665	0.2377	0.7538	0.3929	0.3552	0.177		Xenobiotics	Food Component/Plant	100009337
	5228			tartronate (hydroxymalonate)	LC/MS neg	20693	C02287	HMDB0035227	45					1.03	0.96	0.54	0.5		0.9834	0.8066	2.7133e-10	1.5705e-09	0.6484	0.8173	0.7358	0.687	0.7579	0.9977	1.6185e-07	1.1392e-06	4.6339e-08	2.6055e-07	8.8471e-08	8.0202e-07	8.3586e-08	5.2965e-07		Xenobiotics	Food Component/Plant	100000840	80-69-3
	5236			3-indoleglyoxylic acid	LC/MS neg	63583			73863					0.86	1.08	1.38	1.73		0.7143	0.7526	1.8696e-05	3.3856e-05	0.2119	0.7424	0.254	0.4477	0.5235	0.9895	0.0066	0.0102	9.655e-05	0.0002	0.0015	0.0034	0.0004	0.0008		Xenobiotics	Food Component/Plant	100020372	1477-49-2
	5246			ethyl beta-glucopyranoside	LC/MS neg	64131		HMDB0029968	121667					0.96	1.04	1.78	1.93		0.8488	0.7819	0.0001	0.0002	0.7533	0.8173	0.7213	0.6838	0.9302	0.9977	0.0051	0.0083	0.0018	0.0026	0.0042	0.0078	0.0022	0.0032		Xenobiotics	Food Component/Plant	100020377
	5271			2-acetamidophenol sulfate	LC/MS neg	48580			181671					1	0.71	2.46	1.76		0.3186	0.54	0.0032	0.0029	0.3186	0.7682	1	0.7625	0.1636	0.9544	0.0058	0.0091	0.1164	0.0681	0.1164	0.1079	0.0058	0.0068		Xenobiotics	Food Component/Plant	100006190	40712-60-5
	5272			2-aminophenol sulfate	LC/MS neg	43266		HMDB0061116	181670					0.84	1.02	1.21	1.46		0.7771	0.7623	0.1383	0.0699	0.5914	0.8173	0.5627	0.6188	0.8567	0.9977	0.4885	0.2771	0.1552	0.0845	0.3847	0.2609	0.2103	0.1221		Xenobiotics	Food Component/Plant	100004322
	5677		Drug - Cardiovascular	4-hydroxycoumarin	LC/MS neg	37445	C20414		54682930					0.79	0.74	2.38	2.22		0.1503	0.4122	0.0002	0.0002	0.67	0.8173	0.4609	0.573	0.1879	0.9544	0.0019	0.0038	0.0078	0.0085	0.0393	0.0455	0.0003	0.0007		Xenobiotics	Drug - Cardiovascular	100002049	1076-38-6
	5843		Drug - Neurological	pentobarbital	LC/MS neg	38156	DG00915 D00499 C07422	HMDB0014457	4737					1.53	1.2	0.98	0.77		0.0678	0.2934	0.508	0.1975	0.4362	0.7859	0.0683	0.2519	0.4312	0.9895	0.9329	0.4123	0.3115	0.1424	0.3848	0.2609	0.0804	0.0579		Xenobiotics	Drug - Neurological	100002304	76-74-4
	5981		Drug - Topical Agents	salicylate	LC/MS polar	1515	C00805	HMDB0001895	338					0.71	1.02	1.29	1.85		0.5975	0.7	0.1512	0.0749	0.3828	0.7859	0.3243	0.4893	0.8039	0.9977	0.6759	0.3406	0.1072	0.064	0.5068	0.3124	0.1668	0.1017		Xenobiotics	Drug - Topical Agents	501	69-72-7
	5983			2,6-dihydroxybenzoic acid	LC/MS neg	63042		HMDB0013676	9338					0.64	0.97	0.86	1.3		0.2919	0.5266	0.9788	0.3195	0.2809	0.7661	0.137	0.3429	0.9857	1	0.4316	0.2567	0.4534	0.183	0.4419	0.2858	0.4641	0.2186		Xenobiotics	Drug - Topical Agents	100020837	303-07-1
	5987			hydroquinone sulfate	LC/MS neg	35322	C00530	HMDB0240263	161220					0.57	1.1	0.57	1.1		0.0816	0.3128	0.0671	0.0386	0.0179	0.6018	0.0054	0.0876	0.6035	0.9977	0.0046	0.0076	0.654	0.2346	0.0148	0.0209	0.9428	0.3643		Xenobiotics	Drug - Topical Agents	100001604	123-31-9
	6016		Drug - Other	maleoylcarnitine	LC/MS pos early	52923								0.99	1.02	0.9	0.92		0.9662	0.8006	0.1672	0.0812	0.8152	0.8281	0.8923	0.7467	0.8452	0.9977	0.2515	0.1739	0.4075	0.1709	0.3373	0.2359	0.309	0.1622		Xenobiotics	Drug - Other	100006629
	6109		Chemical	sulfate*	LC/MS neg	46960	C00059	HMDB01448	5152822					0.92	0.97	0.88	0.93		0.0411	0.2328	0.0011	0.0012	0.3206	0.769	0.0349	0.1878	0.4199	0.9895	0.0028	0.0054	0.0638	0.0432	0.0004	0.0012	0.2683	0.1449		Xenobiotics	Chemical	100002528	14808-79-8
	6112			O-sulfo-tyrosine	LC/MS neg	45413		HMDB0155722	514186					1.08	1.07	0.71	0.71		0.0618	0.2761	1.1647e-08	4.3392e-08	0.9327	0.8487	0.1599	0.3708	0.1957	0.9544	2.5806e-06	1.2883e-05	1.9954e-06	6.9811e-06	5.0092e-05	0.0002	1.3185e-07	7.7118e-07		Xenobiotics	Chemical	100005384
	6115			2-oxo-1-pyrrolidinepropionate	LC/MS pos early	40452			3146688					1.84	0.98	1.38	0.73		0.055	0.2647	0.8412	0.2866	0.0309	0.6018	0.0059	0.0895	0.8427	0.9977	0.1496	0.1207	0.0893	0.0566	0.2092	0.1681	0.1287	0.0824		Xenobiotics	Chemical	100003265	77191-38-9
	6116			ethyl glucuronide	LC/MS neg	39603		HMDB0010325	18392195					0.81	0.91	1.24	1.39		0.5462	0.6775	0.0654	0.0378	0.8515	0.8281	0.5762	0.6268	0.7673	0.9977	0.2277	0.164	0.146	0.0812	0.3562	0.2454	0.0849	0.0605		Xenobiotics	Chemical	100002849	17685-04-0
	6161			S-(3-hydroxypropyl)mercapturic acid (HPMA)	LC/MS neg	44552			119083					17.93	32.95	1	1.84		0	0	0.0011	0.0012	0.0011	0.3175	0	5e-14	0	2e-15	1	0.4289	2.8928e-05	7.7851e-05	0	0	0	1.3e-14		Xenobiotics	Chemical	100004568	23127-40-4
	6175			dimethyl sulfone	LC/MS pos early	43424	C11142	HMDB0004983	6213					0.95	0.87	1.02	0.93		0.3758	0.5819	0.8699	0.2927	0.6602	0.8173	0.7485	0.69	0.3504	0.9717	0.8448	0.3884	0.6698	0.2383	0.4574	0.2906	0.6065	0.2653		Xenobiotics	Chemical	100004284	67-71-0
	6177			ectoine	LC/MS neg	35651	C06231	HMDB0240650	126041					0.76	0.89	1.27	1.47		0.1004	0.3532	0.0194	0.0133	0.5227	0.796	0.1089	0.3063	0.4574	0.9895	0.1961	0.1499	0.0353	0.0276	0.5687	0.3349	0.0068	0.0078		Xenobiotics	Chemical	100001635	96702-03-3
	6178			EDTA	LC/MS pos early	22163	C00284	HMDB0015109	6049					2.12	2.8	1.22	1.62		0.1616	0.4261	0.5218	0.2018	0.93	0.8487	0.2884	0.4703	0.3462	0.9679	0.606	0.3218	0.6947	0.2436	0.1521	0.1335	0.5773	0.2576		Xenobiotics	Chemical	100001002	60-00-4
	6186			HEPES	LC/MS pos early	21248			23831					0.94	1	0.94	1		0.3293	0.5502	0.3293	0.1411	0.3293	0.7763	0.1727	0.382	1	1	0.1727	0.1358	1	0.3146	0.1727	0.1468	1	0.3798		Xenobiotics	Chemical	100000843	7365-45-9
	6187			iminodiacetate (IDA)	LC/MS pos early	21025	C19911	HMDB0011753	8897					1.25	1.26	1.02	1.02		0.0008	0.0422	0.669	0.2453	0.9351	0.8487	0.0127	0.1344	0.0098	0.7023	0.8063	0.3777	0.7189	0.2493	0.0056	0.0099	0.0217	0.0201		Xenobiotics	Chemical	100000900	142-73-4
	6200			2,4-di-tert-butylphenol	LC/MS neg	64328								1.24	0.84	0.96	0.65		0.6869	0.7388	0.1499	0.0745	0.1947	0.7367	0.2301	0.4283	0.5171	0.9895	0.9134	0.4081	0.0584	0.0405	0.4505	0.2881	0.1927	0.1143		Xenobiotics	Chemical	100021918	96-76-4
	6213			perfluorooctanesulfonate (PFOS)	LC/MS polar	57564	C18142	HMDB0059586	74483					1.01	0.94	1.03	0.96		0.4789	0.6423	0.9001	0.3005	0.4014	0.7859	0.9245	0.7541	0.2774	0.9679	0.6113	0.324	0.4943	0.1938	0.5551	0.3303	0.6787	0.2898		Xenobiotics	Chemical	100010955	1763-23-1
	6233			4-methylbenzenesulfonate	LC/MS neg	43592	C06677	HMDB0059933	85570					0.93	0.7	1.15	0.86		0.2094	0.473	0.907	0.3018	0.2808	0.7661	0.8953	0.7478	0.1045	0.9544	0.396	0.2432	0.4919	0.1934	0.4144	0.2725	0.3289	0.1683		Xenobiotics	Chemical	100002390	104-15-4
	6244			3-hydroxypyridine sulfate	LC/MS neg	48448								0.92	1.34	1.56	2.27		0.9631	0.8003	0.0379	0.0236	0.6653	0.8173	0.7843	0.7034	0.7348	0.9977	0.2216	0.1613	0.0744	0.049	0.1241	0.1132	0.1395	0.0875		Xenobiotics	Chemical	100006098	1955-23-3
	6258			6-hydroxyindole sulfate	LC/MS neg	48698		HMDB0000682	122198196					0.93	1.17	1.12	1.4		0.9987	0.8078	0.0787	0.0444	0.3517	0.7844	0.5087	0.5954	0.5072	0.9895	0.532	0.2955	0.0611	0.0417	0.2046	0.1664	0.2054	0.1203		Xenobiotics	Chemical	100006260
	6261			4-acetamidobenzoate	LC/MS neg	57585	D03836		6918889					0.85	1.04	1.4	1.73		0.7745	0.7623	0.0033	0.0029	0.5861	0.8173	0.5574	0.6183	0.8543	0.9977	0.0627	0.061	0.0122	0.0122	0.0433	0.0492	0.0184	0.0174		Xenobiotics	Chemical	100009413	556-08-1
	6262			thioproline	LC/MS pos early	53231		HMDB0062164	93176					1.18	0.85	0.72	0.52		0.9225	0.7982	0.0008	0.0009	0.2954	0.7661	0.4166	0.5415	0.498	0.9895	0.0554	0.0552	0.002	0.0027	0.0131	0.0187	0.0096	0.0103		Xenobiotics	Chemical	100009232	34592-47-4
	6269			2,2'-methylenebis(6-tert-butyl-p-cresol)	LC/MS polar	62885			8398					0.77	1.11	0.83	1.2		0.4487	0.6244	0.9802	0.3196	0.1516	0.6954	0.1251	0.3258	0.6171	0.9977	0.2965	0.1949	0.3123	0.1425	0.5789	0.3379	0.6029	0.2643		Xenobiotics	Chemical	100020373	119-47-1
	6277			3-hydroxy-2-methylpyridine sulfate	LC/MS neg	63227								1.25	1.07	1.38	1.18		0.3337	0.5553	0.0852	0.0473	0.5567	0.8133	0.2746	0.4641	0.784	0.9977	0.104	0.0924	0.4013	0.1691	0.0615	0.0656	0.5685	0.2546		Xenobiotics	Chemical	100020975
	6278			6-acetylglucose	LC/MS pos early	63272								1.22	1.05	0.73	0.63		0.1923	0.4559	0.0001	0.0002	0.3356	0.7788	0.1142	0.3112	0.8003	0.9977	0.0135	0.018	0.0006	0.001	0.0235	0.0297	0.0003	0.0006		Xenobiotics	Chemical	100021273	7286-45-5
	6446	Partially Characterized Molecules	Partially Characterized Molecules	pentose acid*	LC/MS polar	63264	C00803	HMDB0000892	7991					0.83	0.83	1.17	1.17		0.2896	0.5264	0.5841	0.2204	0.934	0.8487	0.4172	0.5415	0.486	0.9895	0.7418	0.3612	0.6556	0.2348	0.7111	0.381	0.2587	0.1403		Partially Characterized Molecules	Partially Characterized Molecules	100021467
	6456			branched-chain, straight-chain, or cyclopropyl 12:1 fatty acid*	LC/MS neg	63683								1.04	0.98	1.2	1.13		0.8365	0.7819	0.0046	0.004	0.6236	0.8173	0.6224	0.6445	0.8399	0.9977	0.0169	0.0217	0.0717	0.0477	0.0262	0.0321	0.048	0.0378		Partially Characterized Molecules	Partially Characterized Molecules	100021709
	6475			glutamine_degradant*	LC/MS pos early	46225								0.77	1.06	0.78	1.08		0.5628	0.6834	0.7701	0.2718	0.3579	0.7844	0.2923	0.4716	0.8056	0.9977	0.392	0.2415	0.6533	0.2346	0.5386	0.3241	0.8383	0.3394		Partially Characterized Molecules	Partially Characterized Molecules	100001540	2353-44-8
		N/A	N/A	X-07765	LC/MS neg	46590								0.9	1.32	0.17	0.25		0.2832	0.5216	1.555e-12	1.7997e-11	0.0848	0.6649	0.621	0.6445	0.0525	0.9314	1.1032e-10	2.493e-09	6.4957e-09	5.1133e-08	2.7638e-09	4.5372e-08	2.3234e-10	3.0878e-09		N/A	N/A
				X-10445	LC/MS pos early	47680								3.54	1.16	0.69	0.23		0.1246	0.383	0.0483	0.0293	0.3158	0.7661	0.0775	0.2616	0.689	0.9977	0.4561	0.2643	0.0385	0.0296	0.7271	0.3877	0.0164	0.0159		N/A	N/A
				X-11381	LC/MS neg	46347								1.13	0.92	0.42	0.34		0.7507	0.7533	8.8e-14	1.905e-12	0.0919	0.6649	0.1546	0.3653	0.3181	0.9679	3.2963e-10	5.661e-09	9.55e-12	2.1478e-10	7.2397e-11	1.9689e-09	3.8044e-11	7.232e-10		N/A	N/A
				X-11612	LC/MS neg	47431								1.29	1	1	0.78		0.2566	0.5072	0.2566	0.1154	0.2566	0.7661	0.1143	0.3112	1	1	1	0.4289	0.1143	0.0672	1	0.4619	0.1143	0.0755		N/A	N/A
				X-11648	LC/MS neg	47503								1.14	0.76	1.33	0.89		0.9904	0.8066	0.9916	0.3218	0.6503	0.8173	0.7547	0.6936	0.7418	0.9977	0.7538	0.3649	0.7426	0.2556	0.9873	0.4578	0.9991	0.3798		N/A	N/A
				X-11787	LC/MS pos early	33132								0.91	1.34	0.68	1.01		0.2143	0.4749	0.0191	0.0132	0.0122	0.6018	0.3105	0.4818	0.0098	0.7023	0.0013	0.0027	0.8866	0.2896	0.3809	0.2594	0.0135	0.0136		N/A	N/A
				X-11795	LC/MS pos early	33140								0.97	0.94	1.13	1.1		0.5199	0.6648	0.0953	0.0517	0.955	0.8497	0.6769	0.6668	0.6201	0.9977	0.2157	0.1593	0.245	0.1197	0.4475	0.2874	0.1044	0.0705		N/A	N/A
				X-11852	LC/MS neg	46521								0.82	0.86	1	1.05		0.168	0.4299	0.9344	0.3078	0.7677	0.8236	0.2355	0.4346	0.4333	0.9895	0.8801	0.3986	0.7894	0.2673	0.3522	0.2441	0.2972	0.1569		N/A	N/A
				X-12007	LC/MS neg	46610								0.73	1.09	0.94	1.4		0.5205	0.6648	0.4594	0.1835	0.3971	0.7859	0.2954	0.4717	0.8828	0.9977	0.9382	0.4123	0.2656	0.1273	0.9442	0.4473	0.3312	0.1686		N/A	N/A
				X-12027	LC/MS neg	47510								0.99	1.14	1.28	1.48		0.5676	0.6846	0.0092	0.0072	0.6207	0.8173	0.9562	0.7588	0.4524	0.9895	0.108	0.0947	0.0266	0.0223	0.0237	0.0298	0.1194	0.078		N/A	N/A
				X-12100	LC/MS pos early	47687								1.01	0.97	1.31	1.26		0.8508	0.7819	5.7586e-05	9.1052e-05	0.7715	0.8236	0.9422	0.7575	0.7352	0.9977	0.0011	0.0025	0.003	0.004	0.0025	0.005	0.0013	0.0021		N/A	N/A
				X-12101	LC/MS pos early	47642								0.96	0.98	1.2	1.23		0.595	0.6984	0.0019	0.0018	0.8465	0.8281	0.6083	0.6408	0.8102	0.9977	0.0265	0.0309	0.0146	0.0139	0.0437	0.0496	0.0085	0.0094		N/A	N/A
				X-12117	LC/MS pos early	47695								1	1	1	1																					N/A	N/A
				X-12124	LC/MS pos early	47700								1.22	0.98	0.55	0.44		0.2309	0.49	2.3362e-07	6.8221e-07	0.1466	0.6954	0.0664	0.2502	0.8481	0.9977	0.0003	0.0009	2.5997e-06	8.748e-06	0.0002	0.0006	3.944e-06	1.4418e-05		N/A	N/A
				X-12127	LC/MS pos early	47702								1.1	1.18	0.79	0.85		0.3712	0.5807	0.2468	0.1119	0.9472	0.8497	0.5556	0.6181	0.4955	0.9895	0.3835	0.2373	0.4353	0.1782	0.846	0.4202	0.1517	0.0938		N/A	N/A
				X-12193	LC/MS neg	46985								1.14	1.17	0.73	0.74		0.2268	0.4857	0.028	0.0182	0.9753	0.8501	0.3768	0.5219	0.4001	0.9895	0.1139	0.0986	0.1051	0.0632	0.4367	0.284	0.0188	0.0178		N/A	N/A
				X-12214	LC/MS neg	47513								1.19	1.22	1.47	1.51		0.1595	0.4244	0.0351	0.0221	0.7948	0.8246	0.4071	0.5373	0.2368	0.9544	0.1733	0.136	0.0894	0.0566	0.016	0.0219	0.5781	0.2577		N/A	N/A
				X-12216	LC/MS neg	46613								0.93	0.99	1.33	1.43		0.6694	0.7275	0.0844	0.0472	0.5163	0.796	0.4482	0.5613	0.8739	0.9977	0.4237	0.2534	0.0952	0.0589	0.34	0.2371	0.1274	0.0818		N/A	N/A
				X-12221	LC/MS neg	47911								1.27	0.95	2.21	1.67		0.8223	0.7751	0.012	0.009	0.6298	0.8173	0.6176	0.644	0.8549	0.9977	0.0323	0.0357	0.1235	0.0714	0.0472	0.0526	0.0881	0.0615		N/A	N/A
				X-12267	LC/MS neg	47916								0.73	1.27	1.2	2.09		0.7434	0.7527	0.0642	0.0373	0.2602	0.7661	0.3044	0.4791	0.5653	0.9977	0.5777	0.3116	0.0394	0.0299	0.2635	0.1955	0.1209	0.0787		N/A	N/A
				X-12283	LC/MS pos early	47708								1.38	1.06	0.88	0.68		0.1813	0.4457	0.3632	0.1524	0.4716	0.7899	0.1497	0.3593	0.6501	0.9977	0.8907	0.4017	0.2531	0.1222	0.7513	0.3929	0.1172	0.077		N/A	N/A
				X-12306	LC/MS neg	47917								0.61	1.12	0.52	0.96		0.1387	0.3992	0.0218	0.0148	0.0578	0.616	0.0206	0.1478	0.7426	0.9977	0.0047	0.0077	0.741	0.2556	0.0099	0.0152	0.5117	0.2364		N/A	N/A
				X-12462	LC/MS pos early	46620								1.74	1.37	1.37	1.08		0.1124	0.3606	0.0791	0.0446	0.6312	0.8173	0.1445	0.3534	0.4166	0.9895	0.1139	0.0986	0.3466	0.1537	0.022	0.0281	0.8945	0.3554		N/A	N/A
				X-12680	LC/MS pos early	47437								0.8	0.71	1.3	1.16		0.1151	0.3609	0.2894	0.1276	0.9532	0.8497	0.2748	0.4641	0.2416	0.9544	0.4266	0.2544	0.4753	0.1897	0.6969	0.3782	0.0674	0.0501		N/A	N/A
				X-12726	LC/MS neg	47936								1.19	1.09	2.32	2.13		0.3804	0.5819	6.3901e-05	9.9581e-05	0.8172	0.8281	0.4332	0.5519	0.6444	0.9977	0.0013	0.0028	0.0029	0.0039	0.0004	0.0012	0.0084	0.0093		N/A	N/A
				X-12730	LC/MS neg	47937								1.02	1.1	1.36	1.47		0.7245	0.7526	0.0353	0.0222	0.7674	0.8236	0.9679	0.7588	0.6471	0.9977	0.1814	0.1406	0.0856	0.0547	0.0792	0.0798	0.194	0.1146		N/A	N/A
				X-12798	LC/MS pos early	46624								1.29	0.86	0.14	0.09		0.8938	0.7889	3e-15	1.18e-13	0.0419	0.6018	0.1182	0.3164	0.1649	0.9544	1.4318e-11	5.5887e-10	3.34e-13	1.5033e-11	2.268e-12	1.1651e-10	1.796e-12	6.8288e-11		N/A	N/A
				X-12906	LC/MS neg	47955								1.64	1.59	0.98	0.95		0.0022	0.0637	0.7707	0.2718	0.7693	0.8236	0.014	0.1362	0.0343	0.8594	0.9989	0.4289	0.6796	0.2402	0.0342	0.0404	0.0141	0.014		N/A	N/A
				X-13553	LC/MS neg	47959								1.64	1.19	1.06	0.77		0.0004	0.041	0.2734	0.1214	0.0522	0.6018	0.0002	0.0375	0.1414	0.9544	0.5147	0.2881	0.0354	0.0276	0.0402	0.0464	0.0012	0.0019		N/A	N/A
				X-13695	LC/MS neg	47962								1.05	0.97	1.05	0.97		0.9902	0.8066	0.9887	0.3215	0.7068	0.8173	0.7968	0.7038	0.7834	0.9977	0.7823	0.3703	0.7978	0.2689	0.9989	0.4618	0.985	0.376		N/A	N/A
				X-13846	LC/MS neg	47978								1.17	1.17	1.33	1.33		0.8819	0.7865	0.2319	0.1062	0.9262	0.8478	0.9684	0.7588	0.8646	0.9977	0.4301	0.2561	0.3594	0.1572	0.3397	0.2371	0.453	0.214		N/A	N/A
				X-13866	LC/MS neg	46417								1.15	1.13	0.66	0.65		0.2956	0.5277	0.0032	0.0029	0.9616	0.8497	0.4769	0.5796	0.4365	0.9895	0.0262	0.0307	0.0303	0.0244	0.1238	0.1132	0.0053	0.0064		N/A	N/A
				X-14056	LC/MS pos early	46632								1.03	0.84	0.75	0.62		0.6931	0.7422	0.0075	0.006	0.4982	0.7955	0.8399	0.7268	0.4497	0.9895	0.122	0.1042	0.0175	0.0158	0.027	0.0329	0.0838	0.0601		N/A	N/A
				X-15245	LC/MS neg	46661								0.75	0.76	0.8	0.82		0.0808	0.3127	0.1485	0.0739	0.7876	0.8246	0.1509	0.3611	0.2813	0.9679	0.2236	0.1622	0.3948	0.1677	0.0284	0.0341	0.8146	0.3334		N/A	N/A
				X-15461	LC/MS pos early	46283								1.09	0.83	1.69	1.29		0.4636	0.6343	1.9748e-06	4.7415e-06	0.0297	0.6018	0.2733	0.4635	0.0411	0.9143	3.5839e-06	1.7097e-05	0.0069	0.0077	0.0005	0.0013	4.3762e-05	0.0001		N/A	N/A
				X-15503	LC/MS neg	46977								1.15	1.08	1.38	1.29		0.9341	0.8003	0.16	0.0781	0.8679	0.8281	0.8602	0.7326	0.9528	0.9993	0.2633	0.1789	0.3722	0.1605	0.2882	0.2085	0.3423	0.1726		N/A	N/A
				X-15674	LC/MS neg	46665								1.15	1.04	0.39	0.35		0.2177	0.4772	1.588e-10	9.8258e-10	0.4054	0.7859	0.149	0.3593	0.7681	0.9977	1.6866e-07	1.1494e-06	1.7656e-08	1.2115e-07	3.0453e-07	2.1999e-06	1.0365e-08	8.2097e-08		N/A	N/A
				X-15728	LC/MS neg	46666								0.87	1.17	0.85	1.13		0.8746	0.7865	0.995	0.3224	0.3508	0.7844	0.58	0.6288	0.4396	0.9895	0.5042	0.2845	0.5098	0.1991	0.9146	0.4384	0.9076	0.3583		N/A	N/A
				X-16087	LC/MS neg	47988								1.12	1.22	0.98	1.07		0.0007	0.041	0.5319	0.2053	0.3023	0.7661	0.0509	0.22	0.0019	0.4752	0.7681	0.3684	0.2447	0.1197	0.0038	0.0071	0.0276	0.0246		N/A	N/A
				X-16397	LC/MS pos early	47802								0.8	0.95	1.06	1.27		0.1333	0.39	0.1599	0.0781	0.3628	0.7844	0.0928	0.2868	0.659	0.9977	0.7126	0.3513	0.1064	0.0637	0.9415	0.4469	0.045	0.0358		N/A	N/A
				X-16580	LC/MS pos early	47804								0.88	0.89	0.86	0.86		0.1323	0.39	0.0557	0.0329	0.8742	0.8293	0.2355	0.4346	0.331	0.9679	0.1368	0.1125	0.2007	0.1029	0.0192	0.0252	0.7471	0.3119		N/A	N/A
				X-16649	LC/MS neg	47992								0.98	1.13	1.01	1.17		0.871	0.7865	0.7595	0.2694	0.7926	0.8246	0.9432	0.7575	0.7637	0.9977	0.9756	0.4218	0.6877	0.2419	0.7405	0.3929	0.9189	0.3594		N/A	N/A
				X-17010	LC/MS neg	47993								0.8	1.11	1.14	1.58		0.7824	0.7623	0.0479	0.0292	0.2541	0.7661	0.3161	0.4864	0.5343	0.9895	0.5169	0.2884	0.031	0.0248	0.211	0.1688	0.1069	0.0717		N/A	N/A
				X-17304	LC/MS pos early	47796								1.15	1.24	1.54	1.66		0.8559	0.7822	0.103	0.0549	0.9108	0.8391	0.9608	0.7588	0.8356	0.9977	0.2727	0.1835	0.2123	0.1065	0.1959	0.1606	0.2938	0.1558		N/A	N/A
				X-17335	LC/MS pos late	47820								1.09	1.19	1.33	1.45		0.2138	0.4749	0.0014	0.0014	0.5118	0.796	0.6678	0.6654	0.1828	0.9544	0.0439	0.0462	0.0057	0.0066	0.0021	0.0045	0.1019	0.0693		N/A	N/A
				X-17351	LC/MS neg	48001								1.17	0.76	1	0.65		0.9934	0.8066	0.2872	0.127	0.2418	0.7541	0.4071	0.5373	0.4006	0.9895	0.9372	0.4123	0.1196	0.0696	0.445	0.2866	0.4519	0.214		N/A	N/A
				X-17354	LC/MS neg	47009								1.89	1.44	1.07	0.81		0.0057	0.1067	0.675	0.247	0.2836	0.7661	0.0076	0.1006	0.1747	0.9544	0.6377	0.3322	0.293	0.1369	0.074	0.0755	0.0218	0.0201		N/A	N/A
				X-17367	LC/MS neg	46994								0.55	1	0.38	0.69		0.2775	0.5184	0.0154	0.011	0.2775	0.7661	0.1301	0.3321	1	1	0.015	0.0195	0.2914	0.1366	0.015	0.021	0.2914	0.155		N/A	N/A
				X-17620	LC/MS neg	47551								0.9	0.4	1.33	0.59		0.0319	0.2009	0.4774	0.1896	0.1685	0.7111	0.5417	0.6104	0.0157	0.7463	0.6237	0.329	0.1436	0.0802	0.0446	0.0502	0.2764	0.1482		N/A	N/A
				X-17654	LC/MS neg	46709								0.97	1.45	0.92	1.38		0.766	0.7608	0.8313	0.2848	0.7263	0.8173	0.9703	0.7595	0.6474	0.9977	0.6907	0.344	0.9226	0.2973	0.9522	0.4491	0.7182	0.3021		N/A	N/A
				X-17676	LC/MS neg	46970								1.04	1.03	4.15	4.13		0.5041	0.6585	0	4e-15	0.9417	0.849	0.6727	0.6654	0.5997	0.9977	4e-14	4.862e-12	3.6e-14	2.24e-12	2.3e-14	2.351e-12	6.1e-14	4.667e-12		N/A	N/A
				X-18059	LC/MS neg	48039								0.93	1.49	0.89	1.42		0.5811	0.6878	0.7085	0.256	0.3342	0.7788	0.7649	0.6976	0.2859	0.9679	0.6707	0.3406	0.3446	0.153	0.5138	0.3146	0.8991	0.3565		N/A	N/A
				X-18345	LC/MS neg	47342								0.92	0.93	1.05	1.07		0.3823	0.5819	0.4889	0.1928	0.9196	0.8436	0.4895	0.5836	0.5821	0.9977	0.6745	0.3406	0.5745	0.2159	0.8954	0.4339	0.2717	0.1463		N/A	N/A
				X-18750	LC/MS neg	48045								1.05	1	0.8	0.76		0.7479	0.7527	0.0864	0.0479	0.7479	0.8173	0.6499	0.6579	1	1	0.3085	0.1998	0.1477	0.0818	0.3085	0.2194	0.1477	0.0918		N/A	N/A
				X-18886	LC/MS neg	48047								1.75	1.22	1.06	0.74		0.0277	0.1851	0.49	0.193	0.3072	0.7661	0.0252	0.1569	0.3594	0.9717	0.81	0.3781	0.23	0.1131	0.2511	0.1894	0.0417	0.0338		N/A	N/A
				X-18899	LC/MS neg	47670								1.12	1.28	4.1	4.66		0.0691	0.2953	2.02e-13	3.442e-12	0.5427	0.8079	0.3682	0.5166	0.0876	0.9544	2.1912e-10	3.9198e-09	6.0906e-11	1.1281e-09	1.7065e-11	6.5747e-10	9.1251e-10	9.3764e-09		N/A	N/A
				X-18913	LC/MS neg	46695								1.11	0.96	1.31	1.14		0.6761	0.7301	0.2313	0.106	0.7659	0.8236	0.6134	0.6422	0.9321	0.9977	0.2902	0.1926	0.5171	0.2005	0.2547	0.1902	0.5729	0.2562		N/A	N/A
				X-18922	LC/MS neg	46700								1.64	1.13	0.84	0.58		0.0466	0.245	0.0138	0.01	0.3007	0.7661	0.0358	0.1878	0.4628	0.9895	0.2609	0.1779	0.0151	0.014	0.6873	0.3743	0.0028	0.0039		N/A	N/A
				X-19438	LC/MS neg	46261								1.27	0.98	0.89	0.69		0.5121	0.6585	0.0265	0.0176	0.2749	0.7661	0.2201	0.4235	0.7509	0.9977	0.3789	0.2348	0.0218	0.019	0.236	0.1805	0.0426	0.0344		N/A	N/A
				X-21258	LC/MS neg	46259								1.15	1.36	0.72	0.86		0.0127	0.1409	0.0077	0.0062	0.4237	0.7859	0.1898	0.4001	0.0207	0.7942	0.0147	0.0192	0.1451	0.0809	0.8755	0.427	0.0007	0.0012		N/A	N/A
				X-21283	LC/MS pos early	46285								0.46	0.95	0.83	1.7		0.0384	0.2266	0.9691	0.317	0.137	0.6797	0.0149	0.1362	0.6418	0.9977	0.2747	0.1843	0.2984	0.1385	0.1263	0.1141	0.1393	0.0875		N/A	N/A
				X-21286	LC/MS neg	46295								0.73	0.94	1.12	1.45		0.428	0.6127	0.2712	0.1207	0.5026	0.796	0.3041	0.4791	0.9297	0.9977	0.7542	0.3649	0.2142	0.107	0.8218	0.4148	0.1852	0.111		N/A	N/A
				X-21310	LC/MS neg	46354								0.84	1.07	1.02	1.31		0.5809	0.6878	0.2538	0.1144	0.3382	0.7788	0.2883	0.4703	0.7695	0.9977	0.8924	0.402	0.143	0.08	0.6689	0.3686	0.2338	0.1318		N/A	N/A
				X-21351	LC/MS neg	46396								0.76	1.17	0.8	1.23		0.8946	0.7889	0.7747	0.2727	0.0315	0.6018	0.0989	0.2925	0.139	0.9544	0.0805	0.0748	0.1679	0.0904	0.7672	0.3974	0.9133	0.3587		N/A	N/A
				X-21353	LC/MS neg	46398								1.48	1.46	0.72	0.71		0.0022	0.0637	0.0119	0.009	0.9485	0.8497	0.0202	0.1478	0.0246	0.7942	0.0707	0.0674	0.0591	0.0409	0.6077	0.3451	0.0003	0.0005		N/A	N/A
				X-21607	LC/MS neg	46674								1.1	1.73	0.51	0.81		0.1492	0.4103	0.0546	0.0326	0.4096	0.7859	0.6468	0.6564	0.1132	0.9544	0.0548	0.0549	0.4063	0.1706	0.7057	0.3801	0.021	0.0196		N/A	N/A
				X-21788	LC/MS neg	46964								1.05	0.98	1.32	1.24		0.9948	0.8066	0.0984	0.053	0.7554	0.8173	0.8291	0.7203	0.822	0.9977	0.1628	0.1297	0.3281	0.148	0.2362	0.1805	0.2328	0.1315		N/A	N/A
				X-21796	LC/MS neg	46972								0.89	1.16	0.78	1.03		0.8021	0.7695	0.2645	0.1181	0.251	0.7654	0.5192	0.6003	0.322	0.9679	0.1151	0.0994	0.981	0.3101	0.5345	0.3233	0.3333	0.1694		N/A	N/A
				X-21803	LC/MS neg	46980								1.06	1.06	1.23	1.22		0.609	0.7061	0.3832	0.1584	0.8612	0.8281	0.8111	0.7108	0.6276	0.9977	0.6189	0.3273	0.4587	0.1846	0.3303	0.2324	0.7952	0.3267		N/A	N/A
				X-21821	LC/MS neg	46998								1.37	0.98	0.97	0.69		0.1966	0.4583	0.3801	0.158	0.4509	0.7859	0.1523	0.362	0.6928	0.9977	0.9285	0.4118	0.2525	0.1221	0.7598	0.3947	0.13	0.0829		N/A	N/A
				X-22162	LC/MS pos early	47417								1.04	1.02	1.21	1.18		0.4848	0.6456	0.0004	0.0005	0.7671	0.8236	0.4825	0.5817	0.774	0.9977	0.0042	0.0072	0.011	0.0112	0.0022	0.0046	0.0207	0.0194		N/A	N/A
				X-22509	LC/MS neg	47773								2.22	1.38	1.26	0.78		0.0167	0.1477	0.8083	0.2811	0.1823	0.729	0.0105	0.1144	0.3948	0.9892	0.2633	0.1789	0.4313	0.1771	0.0569	0.0618	0.1099	0.0732		N/A	N/A
				X-22776	LC/MS neg	48081								0.85	0.7	1.2	0.98		0.027	0.1836	0.3265	0.1406	0.2977	0.7661	0.3628	0.5118	0.0239	0.7942	0.1579	0.1262	0.9646	0.3074	0.3406	0.2372	0.0263	0.0236		N/A	N/A
				X-23587	LC/MS pos early	49463								0.93	0.64	1.67	1.15		0.2594	0.5104	0.0483	0.0293	0.3891	0.7859	0.8449	0.7274	0.1644	0.9544	0.0477	0.0494	0.3975	0.1681	0.5128	0.3146	0.0318	0.0275		N/A	N/A
				X-23593	LC/MS pos early	49469								1.08	1.07	0.68	0.68		0.0177	0.1477	1.1715e-11	1.0548e-10	0.8496	0.8281	0.0636	0.245	0.1061	0.9544	6.3385e-09	7.1616e-08	3.9798e-09	3.5803e-08	1.415e-07	1.1895e-06	2.636e-10	3.2329e-09		N/A	N/A
				X-23636	LC/MS pos early	49512								1.26	0.57	0.52	0.24		0.6458	0.7214	3.227e-06	7.2137e-06	0.1026	0.6649	0.3895	0.5261	0.1393	0.9544	0.0036	0.0063	1.3588e-05	4.0284e-05	0.0001	0.0004	0.0005	0.0009		N/A	N/A
				X-23639	LC/MS pos early	49515								0.9	0.92	1.16	1.19		0.0179	0.1477	0.0003	0.0004	0.6881	0.8173	0.0474	0.2128	0.14	0.9544	0.012	0.0162	0.0033	0.0042	0.2338	0.1805	9.1192e-05	0.0002		N/A	N/A
				X-23641	LC/MS pos late	49517								2.03	0.91	0.75	0.34		0.2105	0.4742	0.003	0.0027	0.0995	0.6649	0.0452	0.2092	0.7624	0.9977	0.2575	0.1763	0.0018	0.0025	0.1565	0.136	0.0036	0.0048		N/A	N/A
				X-23654	LC/MS pos early	49531								1.01	0.9	0.98	0.87		0.391	0.5911	0.3207	0.1386	0.3545	0.7844	0.9603	0.7588	0.2117	0.9544	0.9608	0.4188	0.1797	0.0945	0.1953	0.1604	0.9213	0.3596		N/A	N/A
				X-23659	LC/MS pos early	49536								1.57	1.22	1.44	1.12		0.0247	0.1794	0.1018	0.0547	0.5284	0.7991	0.0421	0.2023	0.2209	0.9544	0.1113	0.0971	0.4568	0.1842	0.0083	0.0133	0.6192	0.27		N/A	N/A
				X-23665	LC/MS pos early	49542								1.22	0.82	1.28	0.86		0.8728	0.7865	0.7016	0.2544	0.9728	0.8497	0.929	0.7559	0.8908	0.9977	0.8048	0.3776	0.7678	0.2619	0.701	0.38	0.8743	0.3495		N/A	N/A
				X-23678	LC/MS pos late	49555								1.14	1.23	0.92	0.99		0.1452	0.4078	0.7802	0.274	0.6954	0.8173	0.4382	0.5553	0.1913	0.9544	0.6358	0.3322	0.9364	0.3012	0.3936	0.2643	0.218	0.1253		N/A	N/A
				X-23718	LC/MS neg	49614								0.96	0.94	0.07	0.07		0.5119	0.6585	0	1.7e-14	0.8887	0.8368	0.5734	0.6252	0.7138	0.9977	2.09e-13	1.6329e-11	2.61e-13	1.3711e-11	1.4e-13	9.229e-12	3.96e-13	1.8835e-11		N/A	N/A
				X-23737	LC/MS pos early	49635								0.83	0.71	0.94	0.8		0.6315	0.7143	0.8696	0.2927	0.6292	0.8173	0.9982	0.7625	0.4974	0.9895	0.8211	0.3811	0.6474	0.2332	0.649	0.3624	0.8229	0.3355		N/A	N/A
				X-23739	LC/MS pos early	49637								1.06	0.93	0.9	0.79		0.976	0.8055	0.0131	0.0097	0.29	0.7661	0.4387	0.5553	0.4637	0.9895	0.2609	0.1779	0.0139	0.0134	0.0714	0.0735	0.0657	0.0492		N/A	N/A
				X-23780	LC/MS pos early	49679								0.66	1.01	0.84	1.28		0.3848	0.5839	0.5213	0.2018	0.2397	0.7541	0.1531	0.3628	0.8215	0.9977	0.6968	0.3455	0.2022	0.1034	0.8692	0.4248	0.2887	0.1539		N/A	N/A
				X-23782	LC/MS pos late	49681								1.11	1.13	0.89	0.9		0.0565	0.2648	0.0636	0.037	0.9361	0.8487	0.1847	0.3938	0.1521	0.9544	0.1636	0.1299	0.1981	0.1019	0.9664	0.4521	0.0106	0.0111		N/A	N/A
				X-23890	LC/MS neg	49792								1.86	0.83	2.2	0.98		0.2568	0.5072	0.0339	0.0214	0.0225	0.6018	0.0181	0.1441	0.3671	0.9757	0.0031	0.0057	0.8916	0.2906	0.0243	0.0303	0.4418	0.2102		N/A	N/A
				X-24243	LC/MS pos early	52286								1.06	1.55	0.91	1.33		0.225	0.4839	0.9282	0.3067	0.4882	0.7929	0.7036	0.6797	0.1814	0.9544	0.6683	0.3406	0.5791	0.2167	0.3535	0.2443	0.4214	0.2028		N/A	N/A
				X-24295	LC/MS neg	52483								1.24	0.93	0.96	0.72		0.5811	0.6878	0.1124	0.0588	0.3239	0.7701	0.2795	0.4645	0.7534	0.9977	0.651	0.335	0.0734	0.0486	0.4458	0.2867	0.1319	0.0833		N/A	N/A
				X-24328	LC/MS neg	52524								1.14	1.5	0.8	1.05		0.1265	0.3847	0.6964	0.2534	0.5348	0.8017	0.5037	0.5905	0.1311	0.9544	0.476	0.2721	0.8693	0.286	0.4066	0.2686	0.1746	0.1052		N/A	N/A
				X-24337	LC/MS neg	52533								1.03	1.18	0.91	1.05		0.3616	0.5747	0.7701	0.2718	0.3638	0.7844	0.9975	0.7625	0.2026	0.9544	0.3964	0.2432	0.6593	0.2355	0.657	0.366	0.3947	0.1919		N/A	N/A
				X-24408	LC/MS pos early	52637								0.79	0.7	1.03	0.92		0.0566	0.2648	0.728	0.2613	0.9927	0.8507	0.1698	0.3792	0.1661	0.9544	0.8106	0.3781	0.8006	0.2693	0.1085	0.1018	0.2513	0.1382		N/A	N/A
				X-24425	LC/MS pos early	52655								0.66	1.04	1.04	1.65		0.1292	0.3896	0.1213	0.0624	0.1488	0.6954	0.0413	0.2023	0.955	0.9993	0.9352	0.4123	0.0392	0.0298	0.9801	0.455	0.0349	0.0294		N/A	N/A
				X-24426	LC/MS pos early	52656								1.09	1.03	1.23	1.16		0.2551	0.5072	0.0011	0.0012	0.5011	0.796	0.204	0.4113	0.7344	0.9977	0.0047	0.0077	0.039	0.0297	0.0021	0.0045	0.0769	0.056		N/A	N/A	0
				X-24431	LC/MS pos early	52661								1.29	0.87	0.6	0.4		0.4351	0.6171	5.9751e-09	2.4516e-08	0.0128	0.6018	0.0214	0.1484	0.1858	0.9544	9.1925e-05	0.0003	2.8919e-08	1.7851e-07	4.2565e-06	2.2583e-05	4.0384e-07	1.8063e-06		N/A	N/A
				X-24432	LC/MS pos early	52662								0.99	0.99	0.52	0.52		0.9812	0.8065	6.9001e-10	3.6074e-09	0.9045	0.8387	0.9192	0.7541	0.9456	0.9982	1.6607e-07	1.1494e-06	2.3287e-07	1.0944e-06	1.9016e-07	1.5064e-06	2.0318e-07	1.043e-06		N/A	N/A
				X-24456	LC/MS pos early	52773								0.89	0.91	1.35	1.38		0.2072	0.4706	0.0012	0.0013	0.8645	0.8281	0.3089	0.4812	0.4333	0.9895	0.0196	0.024	0.0115	0.0116	0.0974	0.0941	0.0019	0.0028		N/A	N/A
				X-24637	LC/MS neg	53065								0.76	1	0.2	0.26		0.6787	0.7319	1.4561e-05	2.744e-05	0.6787	0.8173	0.5588	0.6183	1	1	0.0003	0.0009	0.0013	0.002	0.0003	0.001	0.0013	0.0021		N/A	N/A
				X-24736	LC/MS pos early	53172								1.05	1.03	0.83	0.82		0.5005	0.6571	0.0039	0.0034	0.9739	0.8497	0.6166	0.644	0.6493	0.9977	0.0335	0.0368	0.0304	0.0244	0.0835	0.0828	0.0113	0.0118		N/A	N/A
				X-24748	LC/MS neg	53267								0.97	1	1.93	1.98		0.8455	0.7819	7.6254e-10	3.9233e-09	0.8626	0.8281	0.7948	0.7038	0.9877	1	2.7439e-07	1.785e-06	1.6824e-07	8.4085e-07	2.8308e-07	2.111e-06	1.6317e-07	8.7471e-07		N/A	N/A
				X-24812	LC/MS pos early	54840								0.4	0.88	1.31	2.91		0.0134	0.1439	0.0132	0.0097	0.2915	0.7661	0.0143	0.1362	0.2632	0.9544	0.2611	0.1779	0.0141	0.0134	0.9959	0.4612	0.001	0.0017		N/A	N/A
				X-24949	LC/MS neg	57716								1.28	1.01	1.4	1.11		0.5395	0.6723	0.1575	0.0775	0.6065	0.8173	0.4266	0.5472	0.9437	0.9982	0.1743	0.1363	0.5114	0.1991	0.1545	0.1347	0.5572	0.251		N/A	N/A
				X-25172	LC/MS pos early	62151								1.09	0.77	0.98	0.69		0.5212	0.6648	0.0695	0.0399	0.2167	0.7424	0.6645	0.6638	0.1878	0.9544	0.6547	0.335	0.0353	0.0276	0.0841	0.0833	0.3818	0.187		N/A	N/A	0
				X-25271	LC/MS pos early	62500								1.04	0.94	1.06	0.96		0.7788	0.7623	0.8221	0.2837	0.8814	0.8317	0.9257	0.7541	0.7612	0.9977	0.7915	0.373	0.9573	0.306	0.9684	0.4521	0.7209	0.3028		N/A	N/A
				X-25317	LC/MS neg	62610								0.97	0.95	0.97	0.95		0.7128	0.7526	0.6246	0.2319	0.8351	0.8281	0.9096	0.753	0.6839	0.9977	0.8417	0.3878	0.6222	0.2273	0.5452	0.3261	0.9312	0.3625		N/A	N/A
				X-25343	LC/MS pos early	62636								0.94	0.9	0.96	0.92		0.2846	0.522	0.421	0.1712	0.7308	0.8173	0.6015	0.6393	0.318	0.9679	0.7418	0.3612	0.4176	0.1735	0.1895	0.1562	0.8462	0.3419		N/A	N/A	0
				X-25419	LC/MS pos early	62716								1.17	0.98	1.09	0.91		0.4051	0.5999	0.9718	0.3175	0.2499	0.7654	0.1655	0.375	0.8154	0.9977	0.426	0.2544	0.3983	0.1681	0.571	0.3359	0.538	0.2444		N/A	N/A
				X-25420	LC/MS pos early	62717								0.59	1.18	0.74	1.48		0.413	0.6022	0.3547	0.1495	0.0798	0.6649	0.0725	0.2538	0.4836	0.9895	0.5326	0.2955	0.0622	0.0423	0.9379	0.4461	0.2218	0.127		N/A	N/A	0
				X-25422	LC/MS pos early	62719								1.18	1.04	1.29	1.14		0.167	0.4299	0.0051	0.0043	0.3853	0.7859	0.1163	0.3136	0.7033	0.9977	0.0099	0.014	0.1262	0.0725	0.0041	0.0077	0.2406	0.1347		N/A	N/A	0
				X-25519	LC/MS pos early	62963								1.18	0.99	1.13	0.95		0.1903	0.4554	0.4988	0.1957	0.1349	0.6797	0.0526	0.2252	0.8876	0.9977	0.1278	0.1078	0.5458	0.2081	0.1638	0.1411	0.6424	0.2783		N/A	N/A	0
				X-25520	LC/MS pos early	62964								1.21	1.02	1.35	1.14		0.2655	0.5104	0.0239	0.0161	0.4076	0.7859	0.1744	0.3835	0.8343	0.9977	0.0306	0.0342	0.2715	0.1289	0.0195	0.0254	0.3691	0.1825		N/A	N/A	0
				X-25948	LC/MS pos early	63899								1.21	1.02	0.87	0.74		0.3793	0.5819	0.0916	0.0502	0.4338	0.7859	0.2439	0.4435	0.9442	0.9982	0.4991	0.2819	0.084	0.054	0.5438	0.3257	0.0735	0.054		N/A	N/A
				X-25957	LC/MS pos early	63908								0.96	0.81	1.12	0.95		0.7435	0.7527	0.8596	0.2904	0.8459	0.8281	0.925	0.7541	0.7125	0.9977	0.793	0.3733	0.9901	0.3121	0.9151	0.4384	0.7217	0.3028		N/A	N/A
				X-26035	LC/MS pos early	64248								1.25	0.92	1.05	0.77		0.2943	0.5267	0.1055	0.056	0.0228	0.6018	0.021	0.1478	0.3375	0.9679	0.5916	0.3175	0.008	0.0087	0.6665	0.3677	0.064	0.0484		N/A	N/A	0

## Sheet: Supplemental Table 2
Supplemental Table 2. Top 100 most differentially up- an down-regulated DEGs changed by acrolein exposure in liver. Table shows the gene symbol and name, along with accompanying Log2FC (absolute FC >20%) and adj. p-value (<0.1).
Direction	Gene Symbol	Gene Name	Log2FC	adj. p-value
Up-regulated	STAR	steroidogenic acute regulatory protein	2.695	6.21e-17
	CYP11A1	cytochrome P450 family 11 subfamily A member 1	2.364	6.01e-11
	CYP1B1	cytochrome P450 family 1 subfamily B member 1	2.152	9.49e-11
	Hsd3b1	hydroxy-delta-5-steroid dehydrogenase, 3 beta- and steroid delta-isomerase 1	2.033	2.43e-07
	CYP21A2	cytochrome P450 family 21 subfamily A member 2	1.793	5.14e-06
	SLC6A5	solute carrier family 6 member 5	1.651	0.000109
	Akr1b7	aldo-keto reductase family 1, member B7	1.602	5.14e-06
	CYP7A1	cytochrome P450 family 7 subfamily A member 1	1.386	0.000124
	PPP2R2B	protein phosphatase 2 regulatory subunit Bbeta	1.257	0.00426
	ZBTB16	zinc finger and BTB domain containing 16	1.217	0.00439
	CEP85L	centrosomal protein 85 like	1.139	0.000886
	SLC38A2	solute carrier family 38 member 2	1.13	0.00717
	TCF4	transcription factor 4	1.096	1.39e-06
	LOC103690344 (includes others)	similar to BC021442 protein	1.092	0.00655
	BCHE	butyrylcholinesterase	1.085	0.00235
	LPIN1	lipin 1	1.071	0.0129
	SAMD9	sterile alpha motif domain containing 9	1.069	0.000457
	UBXN2B	UBX domain protein 2B	1.068	0.000391
	RBM41	RNA binding motif protein 41	1.053	0.0118
	PPARGC1A	PPARG coactivator 1 alpha	1.052	0.0129
	NCOA4	nuclear receptor coactivator 4	1.001	0.00622
	Casp12	caspase 12	1	0.00999
	ZNF354A	zinc finger protein 354A	1	0.0317
	ZNF416	zinc finger protein 416	1	0.0136
	IL7R	interleukin 7 receptor	0.99	0.00306
	PIK3R1	phosphoinositide-3-kinase regulatory subunit 1	0.982	0.00014
	ITGA4	integrin subunit alpha 4	0.97	0.0227
	CYP7B1	cytochrome P450 family 7 subfamily B member 1	0.968	0.0102
	DSEL	dermatan sulfate epimerase like	0.96	0.0161
	MDM4	MDM4 regulator of p53	0.955	0.00224
	ACVR1C	activin A receptor type 1C	0.948	0.0102
	HYCC2	hyccin PI4KA lipid kinase complex subunit 2	0.942	0.00314
	Abcg3	ATP binding cassette subfamily G member 3	0.937	0.0201
	SNTB1	syntrophin beta 1	0.936	0.0252
	FSD1L	fibronectin type III and SPRY domain containing 1 like	0.935	0.0147
	CREBRF	CREB3 regulatory factor	0.933	0.0147
	NBEAL1	neurobeachin like 1	0.927	0.0224
	C1GALT1	core 1 synthase, glycoprotein-N-acetylgalactosamine 3-beta-galactosyltransferase 1	0.925	0.0227
	SCAI	suppressor of cancer cell invasion	0.925	0.02
	CD2AP	CD2 associated protein	0.922	0.00717
	MYO9A	myosin IXA	0.921	0.00112
	IRF2BP2	interferon regulatory factor 2 binding protein 2	0.918	0.0253
	INSIG1	insulin induced gene 1	0.915	0.0106
	Gm10778	predicted gene 10778	0.902	0.0248
	LOC102556805	rho GTPase-activating protein 20-like	0.897	0.0218
	P2RY10	P2Y receptor family member 10	0.897	0.0281
	LOC108349244	putative bifunctional UDP-N-acetylglucosamine transferase and deubiquitinase ALG13	0.895	0.0253
	ATP7A	ATPase copper transporting alpha	0.894	0.015
	RASA2	RAS p21 protein activator 2	0.892	0.0199
	Gvin1 (includes others)	GTPase, very large interferon inducible 1	0.889	0.00319
	USP2	ubiquitin specific peptidase 2	0.887	0.0253
	REPS2	RALBP1 associated Eps domain containing 2	0.884	0.0443
	NAALADL2	N-acetylated alpha-linked acidic dipeptidase like 2	0.879	0.032
	CELF2	CUGBP Elav-like family member 2	0.879	0.00117
	ZNF182	zinc finger protein 182	0.879	0.00815
	BACH1	BTB domain and CNC homolog 1	0.875	0.0454
	CCDC18	coiled-coil domain containing 18	0.873	0.0323
	TLR4	toll like receptor 4	0.872	0.00787
	ZKSCAN8	zinc finger with KRAB and SCAN domains 8	0.868	0.00505
	FRZB	frizzled related protein	0.864	0.0435
	Diaph2	diaphanous related formin 2	0.863	0.0373
	Samd9l	sterile alpha motif domain containing 9-like	0.861	0.0147
	BRAF	B-Raf proto-oncogene, serine/threonine kinase	0.86	0.0195
	PIGN	phosphatidylinositol glycan anchor biosynthesis class N	0.857	0.0261
	AR	androgen receptor	0.857	0.0506
	PTEN	phosphatase and tensin homolog	0.854	0.00361
	LOC103694537	mediator of RNA polymerase II transcription subunit 14-like	0.854	0.00815
	IL1R1	interleukin 1 receptor type 1	0.852	0.0289
	LOC102549189/LOC102554479	zinc finger protein 658-like	0.851	0.0671
	CCR9	C-C motif chemokine receptor 9	0.847	0.0572
	FOXO1	forkhead box O1	0.847	0.0208
	Gm6377	predicted gene 6377	0.846	0.07
	CLEC1A	C-type lectin domain family 1 member A	0.842	0.0202
	SETBP1	SET binding protein 1	0.842	0.0373
	Rbpjl2	recombination signal binding protein for immunoglobulin kappa J region-like 2	0.838	0.0454
	CCDC39	coiled-coil domain containing 39	0.836	0.017
	TP53INP1	tumor protein p53 inducible nuclear protein 1	0.832	0.0741
	PRKAR2B	protein kinase cAMP-dependent type II regulatory subunit beta	0.832	0.0732
	CTTNBP2	cortactin binding protein 2	0.831	0.0106
	ZBTB25	zinc finger and BTB domain containing 25	0.829	0.0664
	HOOK3	hook microtubule tethering protein 3	0.826	0.0136
	PTGFR	prostaglandin F receptor	0.821	0.0507
	AHR	aryl hydrocarbon receptor	0.819	0.0254
	INPP4B	inositol polyphosphate-4-phosphatase type II B	0.818	0.0695
	SLC5A3	solute carrier family 5 member 3	0.818	0.0671
	RO60	Ro60, Y RNA binding protein	0.817	0.06
	REL	REL proto-oncogene, NF-kB subunit	0.815	0.0323
	XPNPEP3	X-prolyl aminopeptidase 3	0.813	0.0183
	HAUS2	HAUS augmin like complex subunit 2	0.813	0.00209
	LOC100910099	UBX domain-containing protein 2A-like	0.809	0.00797
	CBL	Cbl proto-oncogene	0.807	0.0481
	NFIB	nuclear factor I B	0.806	0.0459
	LOC120097562	probable ATP-dependent RNA helicase DDX60	0.803	0.0408
	ZNF800	zinc finger protein 800	0.801	0.0418
	PGAP1	post-GPI attachment to proteins inositol deacylase 1	0.801	0.0454
	CDH11	cadherin 11	0.799	0.0711
	FYB1	FYN binding protein 1	0.796	0.000731
	SH3PXD2B	SH3 and PX domains 2B	0.793	0.0809
	9030624G23Rik (includes others)	RIKEN cDNA 9030624G23 gene	0.793	0.0129
	ZNF81	zinc finger protein 81	0.793	0.0436
Down-regulated	MRPS34	mitochondrial ribosomal protein S34	-1.432	0.000252
	KPNA2	karyopherin subunit alpha 2	-1.282	0.00285
	RGD1564425	similar to Proteasome subunit beta type 3 (Proteasome theta chain)	-1.267	0.00361
	THEM6	thioesterase superfamily member 6	-1.197	0.00285
	H19	H19 imprinted maternally expressed transcript	-1.176	0.00791
	NAA38	N-alpha-acetyltransferase 38, NatC auxiliary subunit	-1.171	0.00614
	NDUFA13	NADH:ubiquinone oxidoreductase subunit A13	-1.13	0.000124
	ENO1	enolase 1	-1.122	0.00139
	TMEM86B	transmembrane protein 86B	-1.096	0.00316
	RCN3	reticulocalbin 3	-1.092	0.00844
	ICAM5	intercellular adhesion molecule 5	-1.088	0.0237
	MSLN	mesothelin	-1.068	0.0145
	TEN1	TEN1 subunit of CST complex	-1.059	0.00254
	NIM1K	NIM1 serine/threonine protein kinase	-1.053	0.00861
	G6PC3	glucose-6-phosphatase catalytic subunit 3	-1.049	0.00762
	AK1	adenylate kinase 1	-1.048	0.0286
	Elob	elongin B	-1.037	0.0102
	LOC120098269	uncharacterized LOC120098269	-1.036	0.0208
	LOC120097345	60S ribosomal protein L7a	-1.036	0.0227
	PLEKHA4	pleckstrin homology domain containing A4	-1.031	0.0145
	PALM	paralemmin	-1.026	0.0106
	SF3B5	splicing factor 3b subunit 5	-1.026	0.000107
	RPL37	ribosomal protein L37	-1.025	0.0194
	LENG1	leukocyte receptor cluster member 1	-1.023	0.0264
	SSC4D	scavenger receptor cysteine rich family member with 4 domains	-1.023	0.00815
	RPS27	ribosomal protein S27	-1.02	0.0208
	Bola2	bolA-like 2 (E. coli)	-1.014	0.0297
	SELENOH	selenoprotein H	-1.012	0.0119
	OBSCN	obscurin, cytoskeletal calmodulin and titin-interacting RhoGEF	-1	0.0326
	LOC108351584	uncharacterized LOC108351584	-1	0.0328
	SAMD10	sterile alpha motif domain containing 10	-0.997	0.00112
	ADAMTSL2	ADAMTS like 2	-0.997	9.35e-05
	DNAL4	dynein axonemal light chain 4	-0.984	0.00333
	C17orf49	chromosome 17 open reading frame 49	-0.981	0.000911
	KRTCAP3	keratinocyte associated protein 3	-0.976	0.0444
	MRPL38	mitochondrial ribosomal protein L38	-0.972	0.00504
	LOC690138 (includes others)	transmembrane protein 258	-0.971	0.0179
	GALE	UDP-galactose-4-epimerase	-0.966	0.0235
	MYDGF	myeloid derived growth factor	-0.965	0.00285
	RTL8B	retrotransposon Gag like 8B	-0.96	0.00226
	TMED3	transmembrane p24 trafficking protein 3	-0.96	0.00429
	NEB	nebulin	-0.957	0.00571
	ACADS	acyl-CoA dehydrogenase short chain	-0.952	0.00251
	DHRSX	dehydrogenase/reductase X-linked	-0.951	0.0372
	RCE1	Ras converting CAAX endopeptidase 1	-0.946	0.000911
	RYR1	ryanodine receptor 1	-0.945	0.0452
	Akap17a	A-kinase anchoring protein 17A	-0.943	0.0129
	SLC22A7	solute carrier family 22 member 7	-0.943	0.00722
	COL1A1	collagen type I alpha 1 chain	-0.938	0.0227
	BRI3	brain protein I3	-0.933	0.000254
	PPIA	peptidylprolyl isomerase A	-0.932	0.0326
	METTL26	methyltransferase like 26	-0.931	0.00655
	ACTN2	actinin alpha 2	-0.931	0.0499
	GTF2F1	general transcription factor IIF subunit 1	-0.926	0.0444
	FCGBP	Fc gamma binding protein	-0.925	0.0497
	DERL3	derlin 3	-0.913	0.00797
	ATP6V0E2	ATPase H+ transporting V0 subunit e2	-0.913	0.00139
	DOHH	deoxyhypusine hydroxylase	-0.912	0.0222
	ANTKMT	adenine nucleotide translocase lysine methyltransferase	-0.908	0.0144
	ANGPTL8	angiopoietin like 8	-0.906	0.0408
	FBXL15	F-box and leucine rich repeat protein 15	-0.896	0.0424
	GALK1	galactokinase 1	-0.896	0.0231
	FXN	frataxin	-0.894	0.037
	PAQR4	progestin and adipoQ receptor family member 4	-0.893	0.0211
	RHOD	ras homolog family member D	-0.891	0.024
	HCFC1R1	host cell factor C1 regulator 1	-0.89	0.0255
	SLC44A4	solute carrier family 44 member 4	-0.883	0.00762
	TFEB	transcription factor EB	-0.883	0.0177
	LOC498555/Rplp2	ribosomal protein lateral stalk subunit P2	-0.882	0.0407
	TMEM161A	transmembrane protein 161A	-0.881	0.00251
	SLC49A3	solute carrier family 49 member 3	-0.881	0.0386
	Gemin7/Gemin7l1	gem (nuclear organelle) associated protein 7	-0.881	0.0262
	THOC6	THO complex subunit 6	-0.879	0.0404
	SULT2B1	sulfotransferase family 2B member 1	-0.877	0.0381
	Wfdc21	WAP four-disulfide core domain 21	-0.875	0.0261
	ACAA1	acetyl-CoA acyltransferase 1	-0.868	0.0218
	Irs3	insulin receptor substrate 3	-0.866	0.0218
	SCAMP4	secretory carrier membrane protein 4	-0.865	0.0152
	WTIP	WT1 interacting protein	-0.859	0.0539
	FOXA2	forkhead box A2	-0.857	0.0425
	TST	thiosulfate sulfurtransferase	-0.855	0.0255
	SMDT1	single-pass membrane protein with aspartate rich tail 1	-0.854	3.17e-05
	LOC100364062	pyruvate kinase PKM	-0.854	0.037
	MFGE8	milk fat globule EGF and factor V/VIII domain containing	-0.853	0.00254
	CABP2	calcium binding protein 2	-0.851	0.0338
	APOA1	apolipoprotein A1	-0.851	0.00642
	HSD3B7	hydroxy-delta-5-steroid dehydrogenase, 3 beta- and steroid delta-isomerase 7	-0.851	0.0223
	SMTN	smoothelin	-0.85	0.0268
	NOL12	nucleolar protein 12	-0.849	0.0725
	ATF5	activating transcription factor 5	-0.849	0.0121
	TBCC	tubulin folding cofactor C	-0.848	0.0227
	Hrc	histidine rich calcium binding protein	-0.846	0.0625
	FKBP11	FKBP prolyl isomerase 11	-0.844	0.0194
	TMEM79	transmembrane protein 79	-0.842	0.029
	ACOT8	acyl-CoA thioesterase 8	-0.841	0.0248
	UBTD1	ubiquitin domain containing 1	-0.838	0.0443
	ASB2	ankyrin repeat and SOCS box containing 2	-0.836	0.0809
	MEGF6	multiple EGF like domains 6	-0.836	0.0606
	MSRB1	methionine sulfoxide reductase B1	-0.834	0.0136
	LOC100361933	ribosomal protein S12-like	-0.834	0.0576

## Sheet: Supplemental Table 3
Supplemental Table 3. Top 30 canonical pathways identified by Igenuity Pathway Analysis in liver RNAseq data. Table shows canonical pathways , ordered by significance, along with activation z-score for predicted pathway direction and molecules within pathway. Z-score depitcs pathway direction, where a positive number is pathway activation and a negative number is pathway inhibition (0 is non-dire…
Ingenuity Canonical Pathways	adj. p-value	Activation z-score	Molecules
Sirtuin Signaling Pathway	1.02329e-06	0.522	ABCA1,ADAM10,ATG101,ATP5F1A,ATP5F1D,BAX,BCL2L11,BMAL1,CRTC2,DUSP6,FOXO1,FOXO3,GABARAP,GABARAPL1,GABPA,GLS,GSK3B,HIF1A,HSF1,IDH2,MAPK3,NDUFA13,NDUFA2,NDUFA8,NDUFAF1,NDUFS3,NDUFS7,NDUFV1,PCK2,PGAM1,PPARGC1A,PPIF,PRKAA2,REL,RELA,SDHC,SIRT7,TP53,TRIM28,TUBA4A
FXR/RXR Activation	1.58489e-06	0	AGT,AMBP,APOA1,APOA4,APOC2,APOC4,CLU,CREBBP,CYP7A1,CYP8B1,FETUB,FGFR4,FOXA2,FOXA3,FOXO1,G6PC3,HNF1A,IL33,LIPC,PCK2,PPARGC1A,SLC22A7,SLC27A5
LXR/RXR Activation	3.71535e-06	-1.886	ABCA1,AGT,AMBP,APOA1,APOA4,APOC2,APOC4,CD14,CLU,CYP51A1,CYP7A1,HADH,IL1R1,IL33,LBP,MSR1,NGFR,REL,RELA,RXRB,RXRG,TLR4
Polyamine Regulation in Colon Cancer	7.58578e-06	-1.604	ALOX15,APC,BCL2L11,BRAF,DHPS,DOHH,EIF5A,GSK3B,MAPK3,OAZ1,SMOX,SRM,TCF4,TP53
Protein Kinase A Signaling	8.12831e-06	0.48	ADCY1,AKAP10,AKAP11,BRAF,CAMK2D,CDC14B,CDC23,CDC27,CREB1,CREBBP,DUSP10,DUSP11,DUSP16,DUSP5,DUSP6,EPM2A,GNAI2,GSK3B,GYS1,HNF1A,IHH,KDELR1,LIPE,MAPK3,MYH2,MYL11,NFAT5,NGFR,PDE3B,PDE4D,PGP,PLCE1,PLCL1,PRKAR2A,PRKAR2B,PTEN,PTPN4,PTPN6,PTPN9,PTPRC,PTPRK,PTPRR,REL,RELA,ROCK2,RYR1,TCF4,TTN
TR/RXR Activation	8.51138e-06	0	CYP7A1,ENO1,HIF1A,KLF9,NCOA1,NCOA2,NCOA3,NCOA4,NCOA6,PDE3B,PIK3R1,PIK3R2,PPARGC1A,RXRB,RXRG,STRBP,THRB
Estrogen Receptor Signaling	1.54882e-05	0.48	ADCY1,AGT,ATP5F1A,ATP5F1D,CREB1,CREBBP,EIF4EBP1,FOXO1,FOXO3,GNAI2,GSK3B,HIF1A,MAPK3,MED13,MED14,MED16,MMP15,MMP24,MYL11,NCOA1,NCOA2,NCOA3,NDUFA13,NDUFA2,NDUFA8,NDUFAF1,NDUFS3,NDUFS7,NDUFV1,PELP1,PIK3R1,PIK3R2,PLCE1,PLCL1,PPARGC1A,Ppp1r12a,PRKAA2,PRKAR2A,PRKAR2B,PTEN,REL,RELA,ROCK2,SDHC,SRA1,TP53,ZDHHC21
Hepatic Fibrosis Signaling Pathway	1.7378e-05	-0.926	ACVR1C,ACVR2A,AGT,APC,APC2,BAMBI,BRAF,CCDC88A,COL1A1,COL1A2,CREB1,CREBBP,CSNK1G1,CYBB,EDNRA,FOXO1,FTL,GNAI2,GSK3B,HIF1A,HNF1A,ICAM1,IKBKG,IL1R1,IL33,ITGA3,ITGA4,ITGB5,KLF9,MAPK3,MYL11,NGFR,PIK3R1,PIK3R2,PRKAR2A,PRKAR2B,PTEN,REL,RELA,RHOD,RND2,ROCK2,SDHC,TCF4,TFRC,TLR4,TRADD,TTN
CLEAR Signaling Pathway	2.04174e-05	0.333	ASAH1,ATP6V0B,ATP6V0C,ATP6V0E2,BMPR1A,CREB1,CREBBP,CRTC2,CTSB,FGFR4,FLCN,GABARAP,GSK3B,HEXA,HGF,HIF1A,LAMTOR4,MAPK3,NAGLU,NEU1,NGFR,PIP4P1,PLBD2,PPARGC1A,PPP2R2B,PPP2R3A,PRKAA2,PSAP,SEC13,STUB1,TCIRG1,TFEB,TLR4,TLR7,TLR8,TP53
Pulmonary Fibrosis Idiopathic Signaling Pathway	7.07946e-05	-1.151	ACTA1,ACVR1C,ACVR2A,ADAM10,ADAMTS1,AEBP2,AJUBA,BAX,BRAF,CDH2,COL13A1,COL1A1,COL1A2,COL27A1,CREBBP,EDNRA,EIF4EBP1,FGFR4,FOXO1,FOXO3,GSK3B,HNF1A,IL11RA,IL13RA1,MAPK3,MMP15,MMP24,PIK3R1,PIK3R2,PTEN,REL,RELA,ROCK2,RPS6KA3,RPS6KA4,SUZ12,TCF4,TP53
Molecular Mechanisms of Cancer	8.31764e-05	0	ACVR2A,ADCY1,APC,APC2,APH1A,Aph1c,ARHGEF12,ARHGEF19,BAK1,BAX,BCL2L11,BMPR1A,BRAF,BRCA1,CAMK2D,CBL,CCND2,CCND3,CDK20,CDK4,CDK6,CDK9,CFLAR,CREBBP,FOXO1,GNAI2,GSK3B,HDAC5,HDAC9,HIF1A,IHH,ITGA3,ITGA4,ITGB5,MAPK3,PIK3R1,PIK3R2,PRKAR2A,PRKAR2B,RASGRP1,REL,RELA,RHOD,RND2,TAB1,TCF4,TP53,XIAP
Colanic Acid Building Blocks Biosynthesis	9.12011e-05	-2.449	GALE,GALK1,GALT,GPI,MPI,PMM1
NGF Signaling	9.54993e-05	-1	BAX,CREB1,CREBBP,IKBKG,MAP3K11,MAPK3,NGFR,PDPK1,PIK3R1,PIK3R2,REL,RELA,ROCK2,RPS6KA3,RPS6KA4,SMPD1,SMPD2,TP53,TRAF4
PI3K/AKT Signaling	0.000169824	-1.807	EIF4EBP1,EPM2A,FOXO1,FOXO3,GSK3B,GYS1,IKBKG,IL11RA,IL13RA1,IL1R1,IL6R,IL7R,ITGA3,ITGA4,ITGB5,MAPK3,PDPK1,PIK3R1,PIK3R2,PPP2R2B,PPP2R3A,PTEN,REL,RELA,SYNJ1,TP53
Small Cell Lung Cancer Signaling	0.00018197	-0.378	CCND2,CCND3,CDK4,CDK6,HDAC5,HDAC9,IKBKG,PIK3R1,PIK3R2,PTEN,REL,RELA,RXRB,RXRG,TP53,TRAF4
Endocannabinoid Cancer Inhibition Pathway	0.000190546	-1.964	ADCY1,CCND2,CCND3,CREB1,CREBBP,DDIT3,GNAI2,GSK3B,HIF1A,HNF1A,MAPK3,PIK3R1,PIK3R2,PRKAA2,PRKAR2A,PRKAR2B,ROCK2,SMPD1,SMPD2,SPTLC2,TCF4
Hypusine Biosynthesis	0.000213796	0	DHPS,DOHH,EIF5A
Autophagy	0.000245471	0.577	ATG101,CREB1,CREBBP,DAPK3,DDIT3,FOXO1,FOXO3,GABARAP,GABARAPL1,GSK3B,HGF,HIF1A,MAPK3,NGFR,PIK3R1,PIK3R2,PPP2R2B,PPP2R3A,PRKAA2,PRKAR2A,PRKAR2B,PTEN,RB1CC1,TFEB,TLR4,TP53,VAMP8
PTEN Signaling	0.000275423	0.5	BCL2L11,BMPR1A,CBL,FGFR4,FOXO1,FOXO3,GSK3B,IKBKG,ITGA3,ITGA4,ITGB5,MAGI3,MAPK3,NGFR,PDPK1,PIK3R1,PIK3R2,PTEN,REL,RELA,SYNJ1
HOTAIR Regulatory Pathway	0.00030903	-0.655	AEBP2,AGO2,AGO3,AR,COL1A1,COL1A2,CREBBP,HNF1A,HSF1,ICAM1,MMP15,MMP24,PIK3R1,PIK3R2,PTEN,REL,RELA,ROCK2,SUZ12,TCF4,TLR4,XIAP
BEX2 Signaling Pathway	0.000346737	-1.732	BAK1,CDH2,GSK3B,HIF1A,HNF1A,LDB1,NGFR,PLXNC1,PPP2R2B,PPP2R3A,PTEN,REL,RELA,TCF4
DHCR24 Signaling Pathway	0.000549541	-2.982	AGT,AMBP,APOA1,APOA4,APOC2,APOC4,AR,CLU,CYP17A1,CYP51A1,GSK3B,PIK3R1,PIK3R2,RXRB,RXRG,SCAP,THRB,TM7SF2,TP53
Glucocorticoid Receptor Signaling	0.00060256	0	AGT,AR,ATP5F1A,ATP5F1D,BCL2L11,BRCA1,CCNH,CREB1,CREBBP,FKBP4,FOXO3,GABPA,GTF2A1,GTF2F1,GTF2H1,GTF2H4,HLA-DQB1,HLTF,ICAM1,IKBKG,IL11RA,IL13RA1,IL1R1,IL6R,IL7R,MAPK3,MED14,NCOA1,NCOA2,NCOA3,NDUFA13,NDUFA2,NDUFA8,NDUFAF1,NDUFS3,NDUFS7,NDUFV1,NFAT5,PCK2,PFKFB1,PIK3R1,PIK3R2,PLA2G4A,PRKAA2,RARG,RELA,RXRB,RXRG,SDHC,SLC37A4,SRA1,TAB1,TAF1,TAF2,TAF6L
Remodeling of Epithelial Adherens Junctions	0.000660693	1	ACTA1,ACTN2,APC,EXOC2,HGF,IQGAP1,NME1,RAB5C,TUBA4A,TUBB,TUBB4B,TUBG1
MYC Mediated Apoptosis Signaling	0.000660693	-0.632	BAX,BCL2L11,CFLAR,CREBBP,IKBKG,NGFR,PRKAR2A,PRKAR2B,TP53,TRADD
RAR Activation	0.000676083	1.067	ACVR1C,ACVR2A,ADAM10,ADCY1,AKR1C4,CAMK2D,CCNH,COL1A1,COL1A2,CREB1,CREBBP,F11R,GATA4,GTF2H1,GTF2H4,HIF1A,HLTF,IL33,LIPE,MAPK3,NCOA1,NR2F6,PDE3B,PDE4D,PDPK1,PIK3R1,PIK3R2,PPARGC1A,PRKAR2A,PRKAR2B,PTEN,RAB11FIP3,RARG,RDH11,Rdh7,REL,RELA,RHOD,RND2,RXRB,RXRG,SRA1,ZBTB16
NAD Signaling Pathway	0.000724436	-0.447	BMAL1,CD38,GSK3B,HGF,HIF1A,IDH2,NAPRT,PARP11,PARP14,PARP9,PIK3R1,PIK3R2,PPARGC1A,PRKAA2,RYR1,SIRT7,SLC29A3,TP53,TPCN2,TRPM2
Pyrimidine Ribonucleotides De Novo Biosynthesis	0.000724436	-2.646	AK1,CANT1,NME1,NTPCR,NUDT16,NUDT18,PGP,SLC25A42,UMPS
DNA Double-Strand Break Repair by Homologous Recombination	0.000977237	0	ATRX,BRCA1,BRCA2,GEN1,POLA1
Senescence Pathway	0.00112202	0.756	ACVR1C,ACVR2A,BRAF,CAPN1,CAPN10,CCND2,CCND3,CDC23,CDC27,CDK4,CDK6,CREBBP,EIF4EBP1,ELF2,ELF4,FOXO3,FZR1,GATA4,IKBKG,ITSN2,MAPK3,NFAT5,PDK2,PIK3R1,PIK3R2,PPP2R2B,PPP2R3A,PTEN,RING1,RPS6KA4,TP53,YPEL3

## Sheet: Supplemental Table 4
Supplemental Table 4. Upstream analysis of liver RNAseq data. Table shows predicted activated and inhibited upstream regulators identified in Igenuity Pathway Upstream Analysis (adj. p-value <0.1). Upstream regulators are accompanied by molecule type, activation z-score (|z-score| > 2), p-value of overlap with dataset, and target molecules in dataset.
Upstream Regulator	Molecule Type	Predicted Activation State	Activation z-score	p-value of overlap	Target Molecules in Dataset
CD 437	chemical drug	Activated	4.266	2.94e-06	AK2,APC2,ARF1,ARSA,ATP5F1A,ATP5MC3,ATP6V0C,BAX,CDK4,CLIC1,EIF3I,EIF5A,ENO1,FTL,KPNA2,MAN1B1,MOB1A,NME1,PFN1,PGAM1,PLP2,PRICKLE4,RPS10,RPS16,RPS27,SSR2,TMEM14C,TMSB10/TMSB4X,TP53,UBE2M
COPS5	transcription regulator		3.82	0.000574	ADRM1,AK1,ATRX,BAK1,BAX,BCAM,CANT1,CCND3,CDK4,COL1A1,CUL1,FAM162A,FDXR,GTF2F1,HIF1A,MCM7,MKNK2,NUP153,PLK3,PMM1,RAB40C,RFC2,TBRG4,TFRC,TOB1,TP53,TRAF4,VAMP8
ESR1	ligand-dependent nuclear receptor		3.662	1.43e-07	ABI2,ADCY1,AFMID,AGT,AK1,AP1S1,APC,APOA1,AR,ATF5,ATP2B1,BAX,BCL2L11,BMAL1,BRCA1,BRCA2,BRWD1,CASP8AP2,CBL,CCND3,CCNH,CCNT2,CDC27,CDC42SE1,CDK4,CDK6,CGN,CHM,COL13A1,CREB1,CREBBP,CSAD,CTSB,CUL4B,CYP11A1,CYP17A1,CYP1B1,CYP2F1,Cyp4a14,CYP7A1,CYP7B1,CYP8B1,DMTN,DUSP10,DUSP11,DUSP5,EEA1,EIF5A,ENO1,EXOC5,FIS1,FKBP4,FLCN,FOSL2,FOXO1,FRAT2,GEM,GJB1,GPSM2,H19,HIF1A,ICA1,ICAM1,IFRD1,IQGAP1,JUND,KHDRBS1,LBP,L…
ST1926	chemical drug		3.583	7.47e-06	AK2,ARF1,ARSA,ATP2B2,ATP5F1A,CDK4,CLIC1,DAPK3,EIF3I,EIF5A,ENO1,KPNA2,MAN1B1,MOB1A,NME1,PFN1,PRICKLE4,RPS10,RPS27,SSR2,TMEM14C,TMSB10/TMSB4X,TP53,UBE2M,VAMP8
KDM5A	transcription regulator		3.441	0.000252	ACTN2,ATP1A1,ATP5F1A,BCKDHA,COL1A2,COX4I1,COX6A1,GHITM,HOMER1,MRPL11,MYBPC1,MYH2,NDUFA13,NDUFA2,NDUFS7,NDUFV1,NME1,RYR1,SDHC
RICTOR	other		3.314	0.000915	AR,ATP5F1A,ATP5F1D,ATP5MC3,ATP6V0B,ATP6V0C,ATP6V0E2,BAX,BCL2L11,BSG,CFLAR,COX4I1,COX6A1,HIF1A,IGFBP1,IL7R,NDUFA2,NDUFA8,NDUFS3,NDUFS7,NDUFV1,PSMB8,PSME1,PSME4,PTEN,RPS10,RPS23,RPS3,SDHC,TCIRG1,UQCRHL
TSC1	other		3.223	0.000983	ALOX15,ATP6V0B,ATP6V0C,BAX,CTSB,DDIT3,DNASE2,FOXO1,FOXO3,HEXA,NEU1,NME1,PSAP,Slc25a1,TP53
maneb	chemical toxicant		3.162	0.000927	BAX,CCDC88A,CEP290,NFAT5,NFIB,NIPBL,PLCE1,SLC8A1,STRBP,TBCK,TMEM42
pyridaben	chemical toxicant		3.162	0.00113	CCDC88A,CEP290,NFAT5,NFIB,NIPBL,PLCE1,SLC8A1,STRBP,TBCK,TMEM42
MAP4K4	kinase		3.153	0.000473	ACADS,ACADVL,CHKB,DHRS4,FAR1,GYS1,HADH,HSD3B7,MPI,NDUFV1,PGAM1,PGM1,PIGO,PMM1,PRKAR2A,PTDSS2,PXMP2
ibrutinib	chemical drug		3.153	0.00369	CDK6,ENO1,GLS,GPI,HES6,ITGA4,NDUFA8,NDUFV1,NR2F6,PGAM1,RELA,RILP,SLC19A1,SLC2A5,SRM,TBRG4,XIAP
S100A9	other		2.887	0.299	ADAMTS1,BCHE,BMF,H19,ICAM1,IL33,MYCT1,NGFR,PLK3,ROBO2,RXRG,VCAN
CGA	other		2.883	2.89e-05	ADAMTS1,AR,BAX,BHLHA15,DDIT3,EDEM2,FKBP11,FKBP4,FOXO1,KLF9,PPIB,SDF2,SDF2L1,SERF2,SSR2,STAR,TP53INP1,XIAP
triamcinolone acetonide	chemical drug		2.849	0.0375	B4GALNT1,BAX,BCL2L11,CAPG,CBX4,COL13A1,DDIT3,DUSP10,EDNRA,FOXO3,IER2,INSIG1,KLF9,PER3,PLXNC1,SEMA6A,SLC9A3R1,SOAT1,ZBTB16
CAT	enzyme		2.765	0.00597	AGT,BAK1,BAX,CFLAR,COL1A1,CYP1B1,HIF1A,TP53,XIAP
CLPP	peptidase		2.704	0.00139	ACADS,ACADVL,ATP5F1A,CRAT,ENO1,HADH,IDH2,LONP1,PHB2,PPARGC1A,SDHC,TKT
POR	enzyme		2.688	0.000187	ABCA1,ACADVL,ACTA1,AHR,APOA4,AQP8,ATF5,CAPRIN2,CSAD,CYP17A1,CYP51A1,CYP7A1,CYP7B1,CYP8B1,GPHN,HIF1A,HLA-DQB1,HLF,IHH,INSIG1,MVK,PMVK,SGTA,TM7SF2,VCAN
ARID3A	transcription regulator		2.646	0.0735	BMPR1A,BRWD1,FOXO1,HOMER1,KDM3A,MED14,PRMT3,RABGAP1L
BACH1	transcription regulator		2.607	0.0532	ATP5F1D,ATP5MC3,COX18,FTL,NDUFA2,NDUFS7,PDK2,PHB2
torin1	chemical reagent		2.59	0.000808	ATP6V0B,ATP6V0C,ATP6V0E2,CCND3,CDH2,COX4I1,DDIT3,ENO1,GPI,NDUFA2,NDUFA8,NDUFS7,PFKFB2,PGAM1,RPL37,RPL5,RPS14,RPS16,RPS23,RPS27,RPS3,RPS7,TCIRG1
dactolisib	chemical drug		2.547	0.00512	BCL2L11,EIF4EBP1,ENO1,FAM162A,GPI,GYS1,HOMER1,PCK2,PGAM1,PGM1
SIX1	transcription regulator		2.496	0.0237	ACTA1,ACTN2,AK1,CLU,CRAT,ENC1,LFNG,MYH2,MYL11,RYR1,SMTN,SORBS1,SYNGR2
cyclic AMP	chemical - endogenous mammalian		2.461	0.0496	ABCA1,Akr1b7,CCND2,CDH2,CDK4,CREB1,CYP11A1,CYP17A1,CYP21A2,DDIT3,FOSL2,GATA4,HIF1A,IGFBP1,IL33,PDE4D,PFKFB1,PLA2G4A,PPARGC1A,PRKAR2B,SLC37A4,STAR,TP53
chromium	chemical drug		2.449	0.0859	AJUBA,ARHGDIA,NUDT16,PPIF,TM2D2,YPEL3
MEIS1	transcription regulator		2.433	0.0145	BAZ2B,DCUN1D1,ERBIN,HLF,TNPO1,TSC22D2
SLC27A2	transporter		2.429	0.0369	ACAA1,ACOT8,CRAT,Cyp4a14,DHRS4,PLIN2
N-cor	group		2.425	0.0123	ABCA1,BMAL1,CDK6,CTSB,ENO1,FAM20C,INPP4B,MGA,PGAM1,PLIN2,SLC44A1,TBCC,ZNF703
A2M	transporter		2.39	0.0447	CDH2,CREB1,DDIT3,FOXO1,GSK3B,XIAP
TNFAIP3	enzyme		2.377	0.0113	BAX,CFLAR,COL1A1,COL1A2,GORASP1,ICAM1,RELA,TFRC,XIAP
NR4A1	ligand-dependent nuclear receptor		2.374	2.92e-05	ACSL4,ACTA1,AKR1C4,ATP5F1A,ATP5MC3,BCL2L11,CCND2,COL1A1,COL1A2,COX6A1,CYP17A1,DDIT3,ENO1,G0S2,G6PC3,GPI,GSK3B,GYS1,HIF1A,ICAM1,IDH2,JUP,LIPC,LPIN1,NDUFS7,NR2F6,PCK2,PGM1,RELA,SDHC,SLC39A11,SOAT1,STAR,STARD10,TAGLN2,UQCRHL
HOXA9	transcription regulator		2.359	0.00038	ARF1,BCL2L11,BMAL1,BRCA2,CALCRL,CCR9,CELF2,CEP350,CLTC,CREB1,CYBB,EDNRA,FCGRT,ID2,IER2,IL7R,MED13,MSI2,NEB,OSBPL8,PIK3R2,PTPRC,WSB1
RORC	ligand-dependent nuclear receptor		2.345	0.00608	Aox3,APOA4,AQP8,BMAL1,COL1A2,CYP2F1,Cyp4a14,CYP7B1,CYP8B1,ENO1,GLS,GPI,HIF1A,IDH2,IGFBP1,IL1R1,PGAM1,REL,SDHC,SLC16A7,ZBTB16
CD24	other		2.273	0.00393	CDC27,DNAJC13,DUSP5,ECM1,EDEM3,ICAM1,LDB1,NCOA3,NIPBL,PDS5A,SMC4,TP53,TP53INP1,UROD
FSH	complex		2.258	0.00204	ACTA1,ACVR2A,ADAMTS1,AHR,Akr1b7,AR,ATP2B1,BMPR1A,CCND2,CDH2,CDK6,CFLAR,CYP11A1,CYP17A1,ENC1,FDXR,FOSL2,FOXO1,GATA4,GEM,HDAC5,HIF1A,Hsd3b1,IL6R,ITGA3,ITGB5,KIDINS220,PLCL1,PTEN,RAB5C,RGS4,RGS5,STAR,TFRC,TMBIM6,TOB1,TP53,XIAP,ZNF519
PBX3	transcription regulator		2.236	0.00756	BAZ2B,DCUN1D1,ERBIN,TNPO1,TSC22D2
cicaprost	chemical drug		2.236	0.0451	ADAMTS1,HIF1A,IL1R1,PLA2G4A,VCAN
CCL20	cytokine		2.236	0.0948	CYBB,GBP5,MYO5A,TCF12,TLR4
REL	transcription regulator		2.234	0.0288	ACSL4,AGPS,AHR,BRCA1,CAMK2D,CCND2,EDARADD,ENDOG,EVI5,FOXO3,GTF2H4,ICAM1,JUP,NAB2,PARP14,PELP1,PPP6R3,RAB40C,REL,RELA,SORBS1,UBXN2B
dichlorovinylcysteine	chemical toxicant		2.224	0.00111	ACADS,AKR1A1,CDK4,CDK6,ENO1,HAAO,PRDX5
AURKB	kinase		2.213	0.00756	BAX,BLM,CYP4F3,FDXR,PDPK1
OSM	cytokine		2.209	0.0151	ABCA1,ACAA1,ADAMTS1,AHR,ARHGEF12,ASAH1,BAK1,BAMBI,BCL2L11,CASK,CCND2,CDH2,COL1A1,COL1A2,CYP1B1,CYP4F3,DHRS7,ECM1,EIF4EBP1,FETUB,HGF,HIF1A,HIPK3,ICAM1,ID2,IL13RA1,IL33,IL6R,LBP,MCM7,MKNK2,NEB,OSMR,P2RY10,PEPD,PFKFB2,PLA2G4A,PSMB8,PTEN,RARG,RELA,SMPD1,SULT2B1,TECR,TM7SF2,TMBIM6,TP53,TYMP
CNGA3	ion channel		2.2	0.0182	ATF6B,BAX,CALR,CAPN1,DDIT3
bucladesine	chemical toxicant		2.195	0.006	ABCA1,ADAMTS1,AR,BAMBI,CCR5,CD14,CD38,CDH2,CLU,COQ10B,CREB1,CYP11A1,CYP17A1,CYP21A2,CYP7A1,DUSP6,ERRFI1,FAAH,FOSL2,FOXO1,GEM,H19,ICAM1,IGFALS,IGFBP1,LIPE,PDE4D,RELA,SLC9A3R1,SLC9A3R2,STAR,TOP1,WHRN,ZEB2
GABA	chemical - endogenous mammalian		2.111	0.000214	ACAA1,ACVR2A,ADCY1,AGPS,ASAH1,ATP1A1,ATP2B2,ATP5F1A,CCND2,CDIPT,CHPF,CLTC,COASY,DAPK3,DDX39B,DOLK,FOXA2,FOXA3,GNAI2,GYS1,HADH,HEXA,IDH2,IDS,LAPTM4A,MAGED1,MSI2,MTHFD1,NDUFA2,NFAT5,PDPK1,PIK3R2,PRKCSH,PRMT5,PSAP,RPL37,RPL5,RXRB,TOB1,TP53,UBE2M,WWP1,XPO1,YOD1
RGS2	enzyme		2.111	0.0287	C1GALT1,ERP29,ERRFI1,HADH,MAGED1,MFSD2A,MKNK2,PDLIM1,PPIB,RARRES2,SDF2L1
GATA1	transcription regulator		2.101	0.00108	AEBP2,BCL2L11,CALR,CCND2,CCND3,CCR5,CDK4,CDK6,CYBB,DMTN,FSD1L,FYB1,IL6R,IL7R,MAGED1,MTHFD1,NAB2,NHP2,PTPN6,REL,SLC19A1,SLMAP,SPOCK2,SRM,SSBP3,TCF4,TEK,TFEB,TFRC,UMPS,ZBTB42
poly rI:rC-RNA	biologic drug		2.085	0.00219	ABCA1,ADAM10,AHR,ANKFY1,ATP10D,BAK1,BAX,Bst2,Casp12,CCND2,CCND3,CD14,CDH2,CDK4,CFH,CFLAR,CHD7,CYP1B1,CYP7A1,DCLRE1A,DUSP5,EIF5A,ELMOD2,FCGR2B,FNDC3B,GBP5,GEM,GPHN,HERC6,HIF1A,ICAM1,IDH2,IFIH1,IGFBP1,IL33,IL7R,Klrk1,MARCHF2,MRPL44,MSR1,MVP,NFKBIZ,NUP153,PARP11,PARP14,PCK2,PSMB8,RC3H2,REL,RELA,SAMD9,SLC46A1,SLFN13,SLFN5,SSBP3,STAR,TCF4,TFRC,THOC2,TLR4,TNFAIP8L2,TOP1,TP53,TRAF4,TYMP,UBA7,UBE3A,VPS54…
HGF	growth factor		2.085	0.0376	ADAMTS1,AHR,BMAL1,CALCRL,CDK4,CFLAR,CNBP,COL1A1,COL1A2,CYP17A1,DDIT3,DHPS,DKC1,DUSP6,ERRFI1,FASTK,FOXA2,FOXN2,GEM,GPSM2,HDAC5,HGF,HOMER1,ICAM1,INSIG1,NAB2,NCOA2,NFKBIZ,OSMR,PEX5,PGAM1,PLOD1,PLPP3,PTPRR,RARRES2,RFC2,SLC9A3R1,SLK,TAGLN2,TP53
LIPE	enzyme		2.039	0.00279	ABCA1,BAX,BMAL1,COL1A1,COL1A2,DDIT3,G0S2,ID2,JUP,MSR1,NCOA2,PFKFB1,PLIN2,PPARGC1A,RGS5,RXRG,STAR,TKT
PROC	peptidase		2.02	0.0201	AGT,CALR,CLU,ICAM1,TEK,TLR4,TP53
lipopolysaccharide	chemical drug		2.013	4.99e-10	ABCA1,ACTA1,ACVR2A,ADAMTS1,ADRM1,AEBP2,AGT,AHR,AKR1A1,ALOX15,APC,APOA1,APOA4,APOC2,AR,ASCC3,ATF6B,ATP1A1,ATP2B1,ATRX,BAMBI,BAX,BCL2L11,BRI3,CALCRL,CALR,CAPG,Casp12,CCDC85C,CCND2,CCND3,CCR5,CCR9,CD14,CD2AP,CD38,CDC27,CDH11,CDH2,CDK4,CDK6,CDK9,CFH,CFLAR,CHD7,COL1A1,COL1A2,COX4I1,CREBBP,CSRP1,CST3,CTSB,CUL5,CYBB,CYP11A1,CYP7A1,CYP7B1,DDIT3,DDX6,DIDO1,DOCK10,DUSP16,DUSP5,EDEM2,EDEM3,EHD1,EMC10,ENDOG,…
TCF7L2	transcription regulator		2.012	0.0234	ACAA1,ACY3,AGO3,AKR1C4,APLP1,AR,ARAP2,ATP8B1,BAMBI,CCND2,CSRP1,CYP51A1,CYP7A1,DHRS7,DOCK10,ENC1,ERBIN,FMNL2,G2E3,GJB1,GLTP,ID2,ID3,IHH,MTMR6,PCSK1N,PICALM,PIGA,PPARGC1A,PRRG1,PSD3,SLC44A1,SUZ12,TBC1D5,VCAN,XIAP
ID2	transcription regulator		2	0.00155	BCL2L11,CCND2,CCR5,CCR9,CDK20,CDK4,CXCR6,DUSP10,FOXO1,FOXO3,G6PC3,HIF1A,ICAM1,ID3,IL6R,IL7R,ITGA3,ITGB5,NFAT5,NGFR,PIK3R1,REL,TCF4,TRAF4,ZBTB16
miR-125b-2-3p (and other miRNAs w/seed CAAGUCA)	mature microRNA		2	0.0018	BAK1,BAX,BMF,TP53
glutamyl-Se-methylselenocysteine	chemical - endogenous mammalian		2	0.0147	ATP1A1,CLU,GNAI2,PSME1
V-PYRRO/NO	chemical reagent		2	0.0359	DDIT3,ICAM1,RELA,TRADD
HNF4G	transcription regulator		2	0.0535	AKR1C4,APOA4,CYP7A1,CYP8B1,PDLIM1,TRIP6
EXOSC3	enzyme		2	0.0542	GATA4,ITGA3,ITGB5,TIMM10B
E2f	group		2	0.0629	BRCA1,CSDE1,DHPS,GTF2H4,HIF1A,MTHFD1,PCSK1N,PFKFB1,POLA1,RPS16,TP53,USP37
SLC39A8	transporter		2	0.0766	C9orf85,FTL,PALM,SYNGR1
camptothecin	chemical drug	Inhibited	-4.83	7.53e-08	APPBP2,AR,ARAP2,ARHGDIA,BAK1,BAMBI,BAX,BRCA1,BRCA2,C11orf68,CALR,CAST,CDC73,CDIPT,CDK4,CDK6,CFLAR,CLTB,CLU,CREB1,CYTH2,DDX39B,DENND5B,DPAGT1,DUSP10,DUSP6,EI24,ENC1,FCGR2B,FNDC3B,FOXO1,FXN,GNAI2,GORASP1,GPHN,GPI,HIF1A,HLA-DQB1,ICAM1,ID3,IL13RA1,INSIG1,KLHL21,LPIN1,MAP3K11,MBNL2,MFSD5,MYO5A,P2RY10,PKN2,PLIN2,PPIA,PPIF,PRKAR2B,PTEN,PTPRK,RND2,RRM2B,STUB1,TAGLN2,TBCC,TFRC,TOB1,TOP1,TOR1AIP1,TP53,TP53…
Firre	other		-4.583	5.86e-09	ACADS,CAPN1,CC2D1A,CCND3,DENND5B,FBXL15,FKBP4,GNAI2,LYPLA2,LZTS2,MRPL4,PALM,RXRB,SZRD1,TAGLN2,TFEB,THEM6,TKT,TRABD,TSEN34,TTYH3
SP2509	chemical reagent		-4.386	0.00487	ADAMTS1,AR,ATP7A,BMPR1A,CCND2,CDH2,CDK6,CFLAR,CREB1,CREBBP,CUL1,CUX1,DDX6,EHD1,ELF4,FUBP1,ILF3,KIDINS220,MDM4,MOB2,NCOA6,NFIB,OGT,TCF12,TP53,UBXN1,USF2,VCAN,XPO1,ZNF146
tazemetostat	chemical drug		-4.386	0.00723	ADAMTS1,AR,ATP7A,BMPR1A,CCND2,CDH2,CDK6,CFLAR,CREB1,CREBBP,CUL1,CUX1,DDX6,EHD1,ELF4,FUBP1,ILF3,KIDINS220,MDM4,MOB2,NCOA6,NFIB,OGT,TCF12,TP53,UBXN1,USF2,VCAN,XPO1,ZNF146
miR-155-5p (miRNAs w/seed UAAUGCU)	mature microRNA		-3.753	0.000899	ANKFY1,BACH1,BCL2L11,CDH2,CUL4B,CUX1,CYP51A1,FAR1,FGD4,FMNL2,FOXO3,IL13RA1,MATR3,MSI2,PICALM,PIK3R1,PKN2,RAB5C,TCF4,TP53INP1,UFL1
CITED2	transcription regulator		-3.61	0.00155	CYBB,FCGR2B,FMNL2,GBP5,HIF1A,ICAM1,Ifi47,IFIH1,IFRD1,IL13RA1,ITGA4,Klrk1,MED13,PARP14,PARP9,PCMTD1,RELA,SLC38A2,ST6GALNAC4,STAG2,TLR7,TOP1,TOR1AIP1,TTC39B,ZNF800
mibolerone	chemical drug		-3.595	5.98e-05	AHR,AR,CALR,CLTB,CLTC,CLU,COL1A1,COL1A2,CYP51A1,DAD1,ERP29,FKBP11,FOSL2,ISYNA1,NME1,PPIA,PPIB,RPS27,SCAP,SRM,TMED3
STK11	kinase		-3.578	0.000484	AK2,AKR1A1,ATP5F1D,ATP5MC3,BCL2L11,COX6A1,ENO1,GPI,HIF1A,IGFBP1,IL33,KLF12,MPST,NDUFA13,NDUFA2,NDUFA8,NDUFS7,NDUFV1,NPEPL1,PCK2,PGM1,PPARGC1A,PTEN,RASGRP1,RND2,SHMT2,SRM,STARD10,TKT,UMPS,VAV3,ZBTB25,ZHX1
TNFSF10	cytokine		-3.497	0.0613	BAK1,BAX,CBL,CD14,CFLAR,CTSB,DPYD,IL7R,PTPRC,RELA,TFRC,TP53,XIAP
HMGA1	transcription regulator		-3.375	0.000603	AGT,BRCA1,CCND2,CNDP2,COL1A1,COL1A2,CYP7A1,DDIT3,FOSL2,H19,ID3,IER2,IGFALS,IGFBP1,INSIG1,LIPE,MVK,NFIB,PIGO,STEAP3,TFEB,TRIM28,WSB2
mir-17	microRNA		-3.233	0.0269	ABCA1,AR,BCL2L11,CAPRIN2,NCOA3,PHF6,PPARGC1A,PTEN,PURA,TP53INP1,USP2
OMA1	peptidase		-3.162	7.26e-05	ACADVL,ATF5,COX4I1,COX6A1,DDIT3,DELE1,LONP1,PPARGC1A,SHMT2,SLC25A39
trichostatin A	chemical drug		-3.086	2.87e-05	ABCA1,ABCB6,ACOT8,ADAMTS1,ADCY1,AGT,AHR,APPBP2,AR,ATAD2,ATP7A,BAK1,BAX,BCL2L11,BMPR1A,BRCA1,BRCA2,CAST,CCND2,CD14,CDC27,CDH2,CDK6,CFLAR,CLU,COL1A2,CREB1,CREBBP,CTSB,CUL1,CUX1,CYBB,CYP1B1,DAPK3,DDX6,DUSP16,EHD1,ELF4,EPC1,FGFR4,FOSL2,FOXO1,FPGT,FRZB,FTL,FUBP1,GLS,GNAI2,HDAC9,HEXA,HIF1A,HLA-DQB1,ICAM1,ID2,ID3,IGFBP1,ILF3,JUND,JUP,KIDINS220,MDM4,MOB2,MVK,NCOA6,NFIB,NGFR,OGT,PIP4P1,PLCE1,PNPLA2,PTEN,P…
decitabine	chemical drug		-3.082	0.000319	ACVR1C,ADAMTS1,AGAP1,APC,AR,ATP7A,BAX,BCL2L11,BMF,BMPR1A,BRCA1,BRCA2,CADM1,CCND2,CCND3,CDC73,CDH11,CDH2,CDK6,CFLAR,CLU,COL1A1,COL1A2,CREB1,CREBBP,CUL1,CUX1,CYP11A1,CYP17A1,CYP1B1,CYP21A2,DDX6,EHD1,ELF4,EMC10,FDXR,FUBP1,GJB1,H19,ICAM1,IL7R,ILF3,IRX1,ITGA3,ITGA4,JUP,KIDINS220,MDM4,MIB2,MOB2,NCOA6,NECTIN2,NFIB,NGFR,NME1,OGT,PLCE1,PRDM2,PRRG1,PTEN,PTPN6,RAD9A,REL,RPH3AL,RPL37,RPS27,RRM2B,SLC19A1,SLC2…
EHMT1	transcription regulator		-3.051	0.0173	ATP1A1,CD38,CYP4F12,ITGA3,MSLN,MSRB1,NIBAN2,PLIN2,RAB11FIP3,SCAMP4,SDSL,SLC8B1,TJP3
GCN2iB	chemical drug		-2.897	0.00755	ACAA1,APOA1,ATP5F1D,CAMK2D,COX4I1,ENO1,NDUFA8,NDUFS7,PGAM1,PLIN2,PSMB8,PSME1
MLXIPL	transcription regulator		-2.893	0.00145	AGPS,HIF1A,LIPE,MID1IP1,MIOX,PNPLA2,PPARGC1A,RPL37,RPL5,RPS10,RPS14,RPS16,RPS23,RPS3,RPS7,SCAP,SLC2A5,TKFC,TKT
1,2-dithiol-3-thione	chemical reagent		-2.858	0.0104	ACAA1,AKR1A1,APOA4,ARF1,ATP1A1,B4GALNT1,CUL1,Cyp4a14,DAD1,DDX39B,EIF6,ERP29,FKBP11,HM13,IKBKG,MRPS18B,PPIB,RPS16,SEC23A,SEC61A1,TFRC
SMARCB1	transcription regulator		-2.854	0.085	APOC4,BCL2L11,CIDEB,COL1A1,Cyp4a14,CYP8B1,F11R,FASTK,GJB1,JUP,LBP,PFKFB1,PLCL1,POLA1,RAB5C,SLC37A4,SMC4,TP53
UCP1	transporter		-2.762	0.0128	AGAP1,ASB2,ATF5,BCKDHA,DDIT3,EIF4EBP1,GHITM,MTHFD1,MYH2,NDUFS3,PCK2,PSD3,REEP6,SHMT2,SMOX,SOAT2,SRM,TLR7
WNT5A	cytokine		-2.72	0.0492	ADGRL3,CAPN1,CD14,CD38,CDK6,COL1A1,CYP11A1,DAB2IP,GSK3B,ID2,ID3,ITGA4,MAP3K11,MRPS6,PRKAR2A,PTEN,STAR,TCF4,TLR4,ZEB2
XBP1	transcription regulator		-2.692	2.5e-08	ADAM10,APOA1,ATF6B,BHLHA15,CALR,COG3,DAD1,DDIT3,DDOST,DNAJC10,DOLPP1,EDEM2,ERP29,FKBP10,FKBP11,GGCX,HM13,ICAM1,Klrk1,MOGS,NCOA3,ORMDL3,PIGA,PPIB,RABAC1,RCN3,RELA,SDF2L1,SEC23A,SEC61A1,SLC38A2,SSR2,STARD5,STUB1,SYVN1,TOP1,TXNDC5,UFL1
MIR17HG	other		-2.65	0.00264	ATP7A,BCL2L11,CLIC1,CREB1,CSNK1G1,DAB2IP,FNDC3B,HIF1A,IL7R,PTEN,PTPRK,RELA,RGS5,TRIP11,XIAP,ZNF703
cisplatin	chemical drug		-2.634	1.64e-05	ACADVL,ADAMTS1,ADRM1,AEBP2,ANKFY1,ATP6V0C,BAK1,BAX,BCL2L11,BRCA1,CAPN1,Casp12,CC2D1A,CCR5,CD14,CDC14B,CFLAR,CLU,COL1A1,CTSB,CYBB,DDIT3,DDOST,DUS3L,DUSP6,ECM1,EI24,ENDOG,ESYT2,F11R,FDXR,FNDC3B,FXN,G0S2,HDAC9,HIF1A,ICAM1,ID2,IDH2,IFIH1,IGFBP1,ISYNA1,JUND,KLF12,LBP,LIPC,LPIN1,MBNL2,MEGF6,Ms4a6b,PDE3B,PDPK1,PGM1,PIP4P1,PLK3,PPARGC1A,PPIA,PRIMPOL,PSMB8,PTEN,RELA,RPS16,RRM2B,SLC22A8,SLC25A36,SMOX,SMPD1…
triptolide	chemical drug		-2.634	0.00562	AHR,AR,BAX,BMAL1,CADM1,CALCRL,CCR5,CD38,CFLAR,HGF,ICAM1,RELA,TEK,TLR4,TP53,UBE3A,XIAP
ZBTB7B	transcription regulator		-2.613	0.0252	ACADVL,AHR,ATP5F1A,COL1A1,COL1A2,COX6A1,DHRS4,IL1R1,TYSND1
mono-(2-ethylhexyl)phthalate	chemical toxicant		-2.602	5.04e-07	ACADVL,ACSL4,AR,ATP5F1D,BAX,BSCL2,CASP8AP2,CCND2,CDK4,COX4I1,COX6A1,ENO1,GPI,HADH,IER2,LIPE,NDUFA2,NDUFS7,NDUFV1,NFIB,PLIN2,PPARGC1A,PPTC7,RELA,ROCK2,SDHC,TKT,UQCRHL
SREBF2	transcription regulator		-2.592	0.00128	ABCA1,CYP51A1,CYP7B1,CYP8B1,HES6,ICAM1,INSIG1,MVK,PLIN2,PMVK,RARRES2,RDH11,STAR,TM7SF2
mir-155	microRNA		-2.588	0.0131	ADAM10,CDC73,CDH2,COL1A1,DUSP5,FOXO3,GPI,HIF1A,IL13RA1,ISYNA1,NUP153,PGAM1,PTEN,RELA,TP53,TP53INP1
EIF2AK3	kinase		-2.536	0.00134	ATF5,BCL2L11,BMAL1,CAPN1,CBX4,DDIT3,DERL3,EIF4EBP1,ICA1,LONP1,PCK2,SEC61A1,SHMT2,SPATA5,SYVN1,TMED9,TP53,XIAP,YARS1
LAMA4	enzyme		-2.496	0.0132	ACVR2A,ARHGAP5,CCND2,GSK3B,HGF,HIF1A,IL11RA,IL1R1,IL6R,ITGA4,ITGB5,PPARGC1A,ROCK2
tunicamycin	chemical - endogenous non-mammalian		-2.483	1.29e-05	ADAM10,ATF5,BAX,CALR,Casp12,CCND3,Cyp4a14,DDIT3,DERL3,EDEM2,EIF4EBP1,FKBP11,HOOK1,ICA1,ICAM1,IFRD1,IHH,LONP1,LPIN1,MFSD2A,NCOA3,PCK2,PIGA,PLIN2,SDF2L1,SEC61A1,SLC39A14,STAR,STARD5,SYVN1,TMED3,TMED9,TP53,UFL1,WBP1,XIAP
genistein	chemical drug		-2.454	0.000155	AP3S2,APEH,APOA1,AR,ARSA,ASAH1,ATP6V0B,BAX,CDC73,CFLAR,CHPF,CLU,COL1A1,CTSB,DNASE2,FCGR2B,FUCA1,GABARAP,GGA1,HEXA,HIF1A,ICAM1,ID2,JUND,LBP,NAGLU,NDST2,NEU1,PIK3R1,PLBD2,PLK3,PSAP,PTEN,PTPN6,RASGRP1,RELA,SLFN12,SMPD1,STAR,TFEB,TP53,XIAP,ZEB2
PDGF BB	complex		-2.451	0.0236	ABCA1,AHR,AKR7A2,ATP2B1,BRCA1,CBX4,CCND3,CDK4,COL1A1,COL1A2,CREB1,CSRP2,DDIT3,DUSP5,DUSP6,FRZB,GEM,H19,HSD3B7,ID3,IER2,KLHL21,LBP,PDLIM1,RPS14,RXRG,TOB1,TP53,VAPB,VCAN
temozolomide	chemical drug		-2.446	0.0799	BAX,CFLAR,DDIT3,QPRT,TP53,XIAP
TEAD1	transcription regulator		-2.444	1.84e-05	ACADS,ACADVL,ACTA1,ATP5F1A,ATP5F1D,ATP5MC3,CCND3,CDK6,COX4I1,EDNRA,GSK3B,HADH,MSLN,NDUFA13,NDUFA2,NDUFA8,NDUFS3,NDUFS7,NFKBIZ,PPARGC1A,PURA,SDHC,SLFN5,UQCRHL
metformin	chemical drug		-2.426	0.00879	ABCA1,AHR,BAMBI,BAX,BCHE,CCND2,CCND3,CRTC2,CYP11A1,CYP1B1,DDIT3,HIF1A,Ifi47,IL13RA1,IL1R1,INSIG1,PARP14,PDPK1,PIAS2,PLIN2,PPARGC1A,RARRES2,RTN4RL1,SLC22A1,SP4,STAR,TP53
miR-129-5p (and other miRNAs w/seed UUUUUGC)	mature microRNA		-2.425	0.000386	AGO3,CDH2,FNDC3B,PDS5A,TNPO1,TP53INP1
linoleic acid	chemical - endogenous mammalian		-2.425	0.0103	ABCA1,ACSL4,APOA1,BAK1,CLU,CYP4F12,DDIT3,ICAM1,PLIN2,SULT2B1
SPP1	cytokine		-2.424	0.0181	BAX,BCL2L11,BRCA1,CCS,CDH2,COL1A1,CYP7A1,GATA4,ICAM1,INSIG1,ITGA3,ITGB5,NDUFS7,NDUFV1,PIK3R1,PLOD1,RXRG,TM7SF2,TP53,VAT1
mir-8	microRNA		-2.396	0.00369	ADAMTS1,APOA1,ARHGAP5,BAX,CBL,CCND2,CDC27,CDH2,CDK6,ERRFI1,GATA4,HIF1A,MSLN,NECTIN2,PTEN,ROCK2,SEC23A,SUZ12,TOB1,TP53,XIAP,ZEB2
miR-182-5p (and other miRNAs w/seed UUGGCAA)	mature microRNA		-2.378	0.0041	CDK6,CYP7A1,FOXO1,FOXO3,HERC6,IGFBP1,ITGA4,RARG,SAMD9,SLFN5
mir-19	microRNA		-2.377	0.000367	ABCA1,ADCY1,BCL2L11,CCND2,HIPK3,PSAP,PTEN,SUZ12,TLR7,TRIM33
EGFR	kinase		-2.373	1.19e-05	ACTA1,ADGRL3,AGO2,AR,ASAH1,ATP8B1,B4GALT3,BAX,BCAM,BCKDHA,BCL2L11,CDK4,CDK6,COL1A1,CST3,CUL1,CUL5,DDIT3,DHRS7,DPY19L4,EHD1,EIF5A,EIF6,F11R,FKBP11,FOSL2,GALNT10,GIPC1,HIF1A,HM13,ICAM1,IER2,IL33,ITGB5,JUND,LMF2,MST1R,MTHFD1,NFIB,OSMR,PKP3,PLA2G4A,PPIA,PTEN,RELA,SDF2L1,SLC37A4,STAR,TFRC,TOP1,TTYH3,TUBA4A,TUBB4B,TUBG1,UBE2S,USP28,VCAN,XIAP,YME1L1,ZEB2
RB1	transcription regulator		-2.373	0.000165	ACTN2,ADAM10,ATAD2,ATP1A1,ATP5F1A,BAK1,BAX,BCKDHA,BCL2L11,BLM,BRCA1,CALCRL,CCND3,CNOT6L,COX4I1,COX6A1,CXCR6,DDIT3,EDNRA,EI24,GEM,GHITM,GPRC5C,GTF2H4,HIF1A,HOMER1,ID2,MAPK3,MCM7,MRPL11,MYBPC1,MYH2,NDUFA13,NDUFA2,NDUFS7,NDUFV1,NME1,OGT,OSMR,PPARGC1A,PPT2,PTPN4,RAMP2,RYR1,SDHC,SUZ12,TP53,TUBG1,ZEB2,ZNF638,ZNF655
mycophenolic acid	chemical drug		-2.345	0.0618	CCND2,CCND3,CDK6,CLU,CYBB,ID2,ID3,MYL11,RGS4
TREX1	enzyme		-2.324	0.00371	Bst2,CAST,CFH,GBP5,HERC6,IFIH1,IL33,MVP,PARP14,PARP9,PLA2G4A,PLPP3,PSMB8,PSME1,SAMD9,SLFN5,TLR4,UBA7
HNF4A	transcription regulator		-2.265	1.83e-15	ABCB8,ACY3,ADPRH,AGPAT1,AGT,AJUBA,AK2,Akr1b7,AKR1C4,AMBP,AMT,AP3M1,APEH,APH1A,APOA1,APOA4,APOC2,AQP8,ARHGEF19,ASAH1,ASGR1,ATF6B,ATP6V0C,ATP7A,BCKDHA,BUD23,C11orf68,CAMK2D,CCDC82,CCDC90B,CCNH,CDC23,CDIPT,CFAP298,CNBP,COASY,COPS7B,COQ10B,CRAT,CTSB,CTSZ,CUL4B,CUL5,CYP11A1,CYP1B1,CYP4F3,CYP51A1,CYP7A1,CYP7B1,CYP8B1,CYTH2,DAD1,DCAF11,DDOST,DDX39B,DDX47,DELE1,DHRS4,DIS3,DNAL1,DPAGT1,DUSP11,DUSP16,DUSP6…
KAT5	transcription regulator		-2.261	0.00608	ADAMTS1,APOA1,BAX,CALR,CCND2,DDIT3,FLCN,FOXA2,NGFR,PALMD,PCK2,PHF23,PIAS2,PNKP,POGK,SDF2L1,SLC19A1,STEAP3,TP53,TRIP6,XIAP
dithiothreitol	chemical reagent		-2.236	0.00801	DDIT3,HIF1A,PTGES2,SYVN1,TOR1A,UBE3A
SIGLEC8	transmembrane receptor		-2.236	0.0269	BAX,FAM162A,FTL,NHP2,NME1,RPS14
SEMA7A	transmembrane receptor		-2.236	0.0359	BAX,COL1A1,COL1A2,CTSB,RELA
GFER	enzyme		-2.236	0.0403	COX4I1,COX6A1,NDUFV1,SDHC,UQCRHL
CLEC10A	other		-2.236	0.0805	ASGR1,NCOA2,TLR7,TLR8,ZBTB16
STAG2	other		-2.236	0.0948	HERC6,IFIH1,PARP14,PARP9,SAMD9
DPP-23	chemical reagent		-2.219	0.00386	ATF6B,BAK1,BAX,DDIT3,SYVN1
S100A16	other		-2.207	3.18e-05	BAX,GSK3B,HGF,S100A16,SYVN1
ezetimibe	chemical drug		-2.207	0.0213	ABCA1,COL1A1,CYBB,CYP51A1,MVK,PMVK
F2	peptidase		-2.203	0.000425	BAX,BSG,CALR,CCND2,CDC42EP1,CFLAR,CLIC1,CLU,COL1A1,CORO1C,CYBB,DOCK10,ERP29,FOSL2,HDAC9,HIF1A,ICAM1,IER2,LIPC,MAPK3,PLA2G4A,PPIF,RELA,RNH1,SMTN,SRM,TAGLN2,TEK,TMED9,TXNDC5,UBE2S
miR-144-3p (miRNAs w/seed ACAGUAU)	mature microRNA		-2.186	0.00756	ADAM10,AGO2,APC,CCND2,ROCK2
mannitol	chemical - endogenous mammalian		-2.177	0.00298	BCL2L11,COL1A1,FOXO3,ICAM1,MIOX
NFE2L2	transcription regulator		-2.17	7.51e-07	ADAMTS1,AGAP1,AGT,AHR,AKR1A1,AKR7A2,APOA4,APPBP2,ARF1,ARHGAP5,ATP1A1,B4GALNT1,BRCA1,CA3,COL1A1,COX4I1,CUL1,CYBB,Cyp4a14,DAD1,DDIT3,DDX39B,DDX6,DNAJB5,ERP29,FOXO3,FTL,GLS,GNAI2,GSK3B,Gstt1,HM13,HNF1A,HSF1,ICAM1,IFIH1,IFRD1,IKBKG,IL6R,MLF2,MOGS,MRPS18B,MST1R,NGEF,NIPBL,OGT,PIK3R1,PLIN2,PMVK,PPARGC1A,PPIB,RAMP2,RELA,RPS16,SEC23A,SEC61A1,SHMT2,TEAD1,TKT,TOP1,TP53
TF	transporter		-2.169	0.0182	CCND3,COL1A1,ERP29,RELA,TFRC
AGT	growth factor		-2.167	0.00123	ACTA1,ADAMTSL2,AGT,ALOX15,AMBP,ANGPTL8,ARHGEF12,ATN1,ATP1A1,ATP2B1,ATP2B2,BACH1,BAX,BMAL1,BRCA1,BSG,C1QTNF1,CALR,CCND2,CCND3,CCR5,CD14,CDK4,COL1A1,COL1A2,COX4I1,CPZ,CREB1,CSRP2,CYBB,CYP17A1,Cyp4a14,DDIT3,ECM1,EDARADD,EDNRA,ERRFI1,FCGR2B,FDXR,FOXA3,FOXO3,FRAT2,FRZB,GATA4,GSK3B,HGF,HHIPL1,HIF1A,HLF,ICAM1,ID3,ITGA3,ITGB5,KDELR1,LTBP4,MFAP4,MKNK2,MSR1,PFN1,PIK3R1,PNKD,PPARGC1A,PSMB8,PTEN,PTGFR,PTPRC,…
MAP2K5	kinase		-2.157	0.0098	ACTA1,CYP51A1,INSIG1,MVK,PMVK,RDH11,SOAT2,TM7SF2
thapsigargin	chemical toxicant		-2.128	1.28e-06	ADCY1,AR,ATF5,BAX,CALR,CAPN10,Casp12,CFLAR,CLU,COL1A1,DDIT3,DNAJC10,EIF4EBP1,ERRFI1,HIF1A,ICAM1,IER2,IL1R1,INSIG1,ITGA4,KPNA1,LONP1,LPIN1,NCOA3,PCK2,PTPN6,SMPD2,STARD5,SYVN1,TP53,TYMP,UFL1,WBP1,XIAP
fenretinide	chemical drug		-2.128	0.0159	ATP1B2,BAK1,CFLAR,DDIT3,GSK3B,HIF1A,PRKAR2A,RARG,RELA,XPO1
Insulin	group		-2.124	2.45e-07	ABCA1,ACTA1,ACVR2A,ADAM10,AGT,APOA1,ARF1,ATP1A1,ATP5F1D,ATP7A,BCKDHA,BMAL1,BMPR1A,BSCL2,CA3,CCND3,CFLAR,COL1A1,COL1A2,COX4I1,CRAT,CREB1,CYBB,CYP11A1,CYP17A1,CYP7A1,CYP8B1,DDIT3,EIF4EBP1,ERP29,ERRFI1,FGFR4,FOXA2,FOXA3,FOXO1,FOXO3,FTL,GSK3B,HIF1A,HNF1A,ICAM1,IGFALS,IGFBP1,INSIG1,ITGA3,LIPE,LONP1,LPIN1,MAPK3,MCM7,NDUFV1,OGT,PDK2,PIK3R1,PIK3R2,PLIN2,PNPLA2,PPARGC1A,PPIA,PPIB,PRKAA2,PTEN,RARRES2,ROCK2…
CDKN1A	kinase		-2.123	0.0138	ADAM10,ATAD2,ATRX,BAX,BRCA1,CCND3,CDK4,CREBBP,CTSB,CYP1B1,EDNRA,EIF4EBP1,HIF1A,ICAM1,ID2,IL1R1,ITGA3,ITGB5,MBNL2,MCM7,OSMR,PCGF3,PSAP,PTPRC,SMC4,SPHK2,TJP3,TP53,TYMP,UBE2S
CHD8	enzyme		-2.121	0.0691	ANKFY1,ERBIN,MAPK3,PIK3R1,PIK3R2,STEAP3,TFRC,TUBB4B
pirinixic acid	chemical toxicant		-2.12	8.57e-05	ABCA1,ACAA1,ACADS,ACADVL,ACOT8,ACSL4,AP3M1,APOA1,APOA4,APOC2,BAX,BSG,CCND3,CDH2,CDK4,CFH,CLU,COL1A1,CTSB,Cyp4a14,CYP7A1,CYP7B1,CYP8B1,DAD1,ENDOG,FOXA3,G0S2,HADH,HGF,HIF1A,ID2,INSIG1,ITGB5,KPNA1,Mbl1,PCK2,PCM1,PGM1,PLIN2,PPARGC1A,PSME1,PTPRC,RXRB,RXRG,SLC27A5,THRB,TP53
KAT2A	enzyme		-2.111	0.0299	ADAMTS1,CCND2,CSRP2,GABARAPL1,HLA-DQB1,NGFR,PDLIM1,PGAM1,PIK3R1,PPARGC1A,PTPRK,UBE2S,XPO1
celecoxib	chemical drug		-2.097	0.0629	AR,BAK1,BAX,CFLAR,DDIT3,GSK3B,HIF1A,ICAM1,RELA,TLR4,TP53,TRAF4
EIF4E	translation regulator		-2.067	0.000291	BAK1,Bst2,CAPG,CAPZB,CCR5,CDK4,CTSZ,CYBB,DPYD,EGLN2,EIF4EBP1,FASTK,HIF1A,HLA-DQB1,IL33,INSIG1,NHP2,NUDT3,PNKP,PRDX5,PTPRC,REPS2,SLC2A5,TP53,TRIP6,UBA7,XIAP
SRF	transcription regulator		-2.056	0.0364	Abca8a,ACTA1,BCL2L11,CDK4,CSRP1,CSRP2,CYBB,DUSP5,EIF6,G0S2,GATA4,HES6,IER2,JUND,MTMR6,MYH2,MYL11,OSCP1,PGM1,PPIA,RNH1,SCAP,SLC8A1,SMTN,TJP3,TMBIM4,TST,TTN,TUBB4B,VCAN,WDR1
benzo(a)pyrene	chemical toxicant		-2.041	0.0232	ABCB6,AHR,AJUBA,APOA1,ARHGDIA,BAX,BCL2L11,BRAF,BRCA1,CELF2,CYP1B1,GNAI2,LDB1,NUDT16,PDLIM1,PPIF,RGS5,TKT,TM2D2,TP53,YPEL3
BRD4	kinase		-2.024	0.000585	CCND2,COL1A1,COL1A2,DDIT3,DERL3,FKBP11,FOSL2,ICAM1,ID2,IL6R,IL7R,ITGA4,ITGB5,KDM3A,MLF2,NME1,RRM2B,SLC19A1,SRM,TOP1,TP53,TUBB
1,25-dihydroxyvitamin D	chemical drug		-2.01	0.0369	BCKDHA,CCND2,FGFR4,GLS,PTPRC,TLR4,TLR7,TLR8
miR-17-5p (and other miRNAs w/seed AAAGUGC)	mature microRNA		-2	0.000252	BAMBI,BCL2L11,C1QTNF1,CCND2,CCND3,CDK4,CDK6,CREB1,HIF1A,HIPK3,NCOA3,PTEN,PURA,RGS5,RNH1,TLR4,TLR7
amoxicillin	chemical drug		-2	0.000658	IL1R1,TLR4,TLR7,TLR8
3,5-diiodothyronine	chemical - endogenous mammalian		-2	0.0027	AK1,ENO1,PGM1,Tpi1 (includes others)
TNFRSF13B	transmembrane receptor		-2	0.0416	BAX,BCL2L11,CFLAR,XIAP
paroxetine	chemical drug		-2	0.0476	ABCA1,CDK9,ID2,TP53
copper gluconate	chemical drug		-2	0.0766	ASCC3,ATRX,BRCA1,DCLRE1A
SH3TC2	other		-2	0.085	CYP51A1,GJB1,MVK,PMVK

## Sheet: Supplemental Table 5
Supplemental Table 5. Altered lipid metabolism pathways identified in liver RNAseq data. Table shows lipid metabolism changes pulled from disease functions identified in IPA (adj. p-value <0.1 and absolute FC > 20%).
Diseases or Functions Annotation	adj. p-value	Activation z-score	# Molecules	Molecules
Synthesis of bile acid	1.17e-06	2.382	14	ABCA1,ACOT8,AKR1C4,ATP8B1,CYP7A1,CYP7B1,CYP8B1,FGFR4,HNF1A,HSD3B7,PEX2,PPARGC1A,SLC27A5,STAR
Concentration of phospholipid	6.89e-09	1.459	46	ABCA1,APOA1,AR,ARF1,ARSA,BAX,BSCL2,CD14,CD38,CERS6,CHKB,DAB2IP,FCGR2B,FOXA2,G6PC3,HGF,HIF1A,HNF1A,INPP4B,INSIG1,LIPC,LPGAT1,LPIN1,LYPLA2,MFSD2A,OSBPL8,PIK3R1,PLA2G4A,PLPP2,PLPP3,PNPLA8,PPARGC1A,PTEN,PTPN6,RCN3,RILP,ROCK2,SCAP,SLC5A3,SMPD1,SMPD2,SPTLC2,STARD10,SYNJ1,TEK,TFEB
Concentration of D-glucose	1.14e-06	1.164	62	ACVR2A,AGO2,AGPAT1,AGT,Akr1b7,APOA1,APOA4,BMAL1,BSCL2,CDK4,CLU,CRBN,CREB1,CREBBP,CRTC2,CYP7A1,DUSP6,EXOC5,FGFR4,FOXA2,FOXO1,FOXO3,GATA4,GBP5,GSK3B,HADH,HDAC5,HGF,HIF1A,HNF1A,HSF1,ICA1,ICAM1,IGFBP1,IL33,Irs3,KDM3A,KHDRBS1,LIPE,LPIN1,MED13,OGT,PDE3B,PFKFB1,PIK3R1,PIK3R2,PLIN2,PNPLA2,PPARGC1A,PTEN,RGS4,RPH3AL,RPS6KA3,SLC22A1,SLC37A4,SPHK2,SRA1,STEAP3,TBC1D4,TMBIM6,TP53,ZBTB16
Accumulation of lipid	4.48e-10	0.953	69	ABCA1,ACADVL,AGT,AHR,APOA1,ARSA,ASAH1,ATP8B1,B4GALNT1,BAX,CD38,CERS6,CIDEB,CREB1,CYP11A1,Cyp4a14,CYP7A1,DDIT3,EEA1,EIF6,FOXO1,FXN,GSK3B,HDAC5,HEXA,HIF1A,ICAM1,IFRD1,INPP4B,INSIG1,L3MBTL3,LIPE,LPIN1,LYPLA2,MED13,MID1IP1,MPST,MSR1,NCOA2,NCOA3,NCOA6,NFAT5,OGT,OSMR,PEX2,PHB2,PLA2G4A,PLIN2,PNPLA2,PNPLA8,PPARGC1A,PRKAA2,PRKAR2B,PSAP,PTEN,RDH11,RGS4,RXRB,SCAP,SLC2A8,SMPD1,SMPD2,SOAT1,SPHK2,STAR,TFEB,THR…
Concentration of phosphatidic acid	4.02e-08	0.645	37	ABCA1,AR,ARF1,ARSA,BAX,BSCL2,CD14,CD38,CERS6,CHKB,DAB2IP,FCGR2B,FOXA2,G6PC3,HIF1A,HNF1A,INPP4B,INSIG1,LPGAT1,LPIN1,MFSD2A,PIK3R1,PLA2G4A,PLPP2,PLPP3,PNPLA8,PPARGC1A,PTEN,PTPN6,ROCK2,SCAP,SLC5A3,SMPD1,SPTLC2,SYNJ1,TEK,TFEB
Concentration of lipid	3.26e-15	0.539	167	ABCA1,ACADS,ACSL4,ADCY1,AGPS,AGT,AHR,Akr1b7,ALOX15,ANGPTL8,APC,APOA1,APOA4,APOC4,AQP8,AR,ARF1,ARHGDIA,ARSA,ASAH1,ASGR1,ATP1A1,ATP8B1,B4GALNT1,BAMBI,BAX,BCHE,BMAL1,BRCA1,BSCL2,CBL,CD14,CD38,CDK4,CERS6,CHKB,CIDEB,CLU,CRAT,CRBN,CRTC2,CUX1,CYBB,CYP11A1,CYP17A1,CYP1B1,Cyp4a14,CYP7A1,CYP8B1,DAB2IP,DENND5B,EGLN2,ENO1,EPM2A,ERG28,FAAH,FCGR2B,FGFR4,FKBP4,FOXA2,FOXO1,FOXO3,FUCA1,G0S2,G6PC3,GATA4,GBP5,GDF2,…
Quantity of steroid	2.5e-09	0.476	92	ABCA1,ACSL4,ADCY1,AGT,AHR,Akr1b7,APOA1,APOA4,AQP8,AR,ARHGDIA,ASGR1,ATP1A1,ATP8B1,B4GALNT1,BAMBI,BMAL1,BRCA1,BSCL2,CDK4,CLU,CRAT,CRTC2,CYBB,CYP11A1,CYP17A1,CYP1B1,CYP7A1,CYP8B1,DENND5B,EGLN2,EPM2A,ERG28,FGFR4,FKBP4,FOXO1,FOXO3,FUCA1,G6PC3,GATA4,GBP5,GSK3B,HGF,HNF1A,HSF1,ICAM1,IHH,IL1R1,IL33,INSIG1,KDM3A,KPNA1,LIPC,LIPE,LPGAT1,MSR1,NCOA1,NEU1,PEX2,PIK3R1,PIK3R2,PLCL1,PLIN2,PNPLA2,PPARGC1A,PRKAA2,PR…
Metabolism of phospholipid	2.74e-06	0.457	48	AGPAT1,AGT,AJUBA,ALOX15,APOA1,APOA4,ARF1,BSCL2,CDIPT,CHKB,CYP1B1,CYP7A1,FAR1,FCGR2B,G0S2,INPP4B,IQGAP1,LIPC,LIPE,LPGAT1,LPIN1,LYPLA2,MFSD2A,MTMR6,ORMDL3,PGAP1,PGP,PIGA,PIGO,PIK3R1,PIP4P1,PITPNM1,PLA2G4A,PLPP2,PLPP3,PNPLA8,PTDSS2,PTEN,SACM1L,SCAP,SLC44A1,SLC44A4,SMPD1,SMPD2,SPTLC2,SYNJ1,THRB,TMEM86B
Storage of lipid	1.31e-07	0.417	22	ABCA1,ACVR1C,APOA1,ARSA,B4GALNT1,BRCA1,BSCL2,EHD1,EIF4EBP1,HEXA,LIPE,LPIN1,MSR1,OSBPL11,OSBPL8,PEX2,PLIN2,PNPLA2,SMPD1,SOAT1,SOAT2,TTC39B
Fatty acid metabolism	1.13e-10	0.001	106	ABCA1,ACAA1,ACADS,ACADVL,ACOT8,ACSL4,ADCY1,AGT,AKR1C4,ALOX15,ANKRD23,APOA1,APOA4,APOC2,APOC4,AQP8,ARHGEF12,ARSA,ASAH1,ATP10D,ATP11C,ATP8A1,ATP8B1,B4GALNT1,BRCA1,CADM1,CD14,CLU,CRAT,CYP1B1,Cyp2d22,Cyp4a14,CYP4F12,CYP4F3,CYP7A1,EDNRA,EIF4EBP1,EIF6,FAAH,FAR1,FCGR2B,FGFR4,FOXO3,G0S2,HGF,HIF1A,HLF,HNF1A,HSD17B8,IL33,INSIG1,ITGA3,LBP,LIPC,LIPE,LPGAT1,LPIN1,LRP10,LYPLA2,MAPK3,MFSD2A,MID1IP1,MSR1,MYO5A,O…
Synthesis of lipid	2.47e-14	-0.003	147	ABCA1,ACADS,ACADVL,ACOT8,ACSL4,AGPAT1,AGPS,AGT,AHR,AJUBA,AKR1C4,ALG3,ALOX15,APC,APOA1,APOA4,APOC2,AQP8,AR,ARF1,ARMC5,ARSA,ASAH1,ATP1A1,ATP8B1,B4GALNT1,BAK1,BAX,BMAL1,BRCA1,BSCL2,C1QTNF1,CADM1,CD14,CDIPT,CDK4,CERS6,CHKB,CLU,CREB1,CUX1,CYP11A1,CYP17A1,CYP1B1,CYP21A2,Cyp4a14,CYP51A1,CYP7A1,CYP7B1,CYP8B1,DOLK,DPAGT1,EDNRA,EIF4EBP1,EIF6,ERG28,FAAH,FAR1,FCGR2B,FDXR,FGFR4,FOXO1,FOXO3,G0S2,GATA4,HGF,HIF1…
Concentration of sterol	3.15e-09	-0.019	68	ABCA1,ACSL4,ADCY1,AGT,AHR,Akr1b7,APOA1,APOA4,AQP8,AR,ARHGDIA,ASGR1,ATP1A1,ATP8B1,B4GALNT1,BAMBI,BMAL1,BSCL2,CLU,CYBB,CYP1B1,CYP7A1,CYP8B1,DENND5B,EGLN2,EPM2A,ERG28,FOXO1,FOXO3,FUCA1,G6PC3,GBP5,GSK3B,HGF,HNF1A,HSF1,ICAM1,IL33,INSIG1,KDM3A,KPNA1,LIPC,LIPE,LPGAT1,MSR1,NEU1,PEX2,PLIN2,PPARGC1A,PRKAA2,PRKAR2B,ROCK2,SCAP,SLC2A8,SLC37A4,SLC9A3R1,SMPD1,SOAT1,SOAT2,STAR,STARD10,STARD5,SULT2B1,THRB,TM6SF2,…
Concentration of acylglycerol	4.33e-12	-0.052	82	ABCA1,ACADS,AGT,Akr1b7,ANGPTL8,APC,APOA1,APOA4,APOC4,AQP8,AR,ASGR1,BCHE,BMAL1,BSCL2,CBL,CHKB,CIDEB,CRBN,CYBB,CYP1B1,Cyp4a14,DENND5B,EPM2A,FAAH,FKBP4,FOXO1,FOXO3,G0S2,GBP5,GDF2,GSK3B,HDAC5,HGF,HSD3B7,HSF1,IFRD1,INSIG1,Irs3,KDM3A,LIPC,LIPE,LPGAT1,LPIN1,MFSD2A,MID1IP1,NEU1,OGT,OSBPL8,PCK2,PDE3B,PDK2,PFKFB1,PIK3R1,PLIN2,PLPP3,PNPLA2,PNPLA8,PPARGC1A,PRDX5,PRKAA2,PRKAR2B,PTEN,RXRG,SCAP,SLC22A1,SLC37A4,…
Synthesis of terpenoid	3.8e-10	-0.116	63	ABCA1,ACOT8,ACSL4,AGT,AHR,AKR1C4,ALG3,APC,APOA1,AQP8,AR,ARMC5,ASAH1,ATP1A1,ATP8B1,BSCL2,C1QTNF1,CREB1,CYP11A1,CYP17A1,CYP1B1,CYP21A2,CYP51A1,CYP7A1,CYP7B1,CYP8B1,DOLK,DPAGT1,ERG28,FDXR,FGFR4,FOXO1,GATA4,HGF,HNF1A,HSD17B8,Hsd3b1,HSD3B7,INSIG1,LIPE,MVK,NDUFA13,PEX2,PMVK,PPARGC1A,PRMT3,RARRES2,Rdh7,RNF5,SCAP,SLC22A1,SLC27A5,SLC9A3R1,SLC9A3R2,SOAT1,SOAT2,STAR,STS,THEM6,TLR4,TM7SF2,TP53,VPS54
Synthesis of steroid	8.2e-09	-0.12	56	ABCA1,ACOT8,ACSL4,AGT,AHR,AKR1C4,APOA1,AQP8,AR,ARMC5,ASAH1,ATP1A1,ATP8B1,BSCL2,C1QTNF1,CREB1,CYP11A1,CYP17A1,CYP1B1,CYP21A2,CYP51A1,CYP7A1,CYP7B1,CYP8B1,ERG28,FDXR,FGFR4,GATA4,HGF,HNF1A,HSD17B8,Hsd3b1,HSD3B7,INSIG1,LIPE,MVK,NDUFA13,PEX2,PMVK,PPARGC1A,RARRES2,RNF5,SCAP,SLC22A1,SLC27A5,SLC9A3R1,SLC9A3R2,SOAT1,SOAT2,STAR,STS,THEM6,TLR4,TM7SF2,TP53,VPS54
Concentration of triacylglycerol	1.79e-12	-0.313	78	ABCA1,ACADS,AGT,Akr1b7,ANGPTL8,APC,APOA1,APOA4,APOC4,AQP8,AR,ASGR1,BCHE,BMAL1,BSCL2,CBL,CHKB,CIDEB,CRBN,CYBB,CYP1B1,Cyp4a14,DENND5B,EPM2A,FKBP4,FOXO1,FOXO3,G0S2,GBP5,GDF2,GSK3B,HDAC5,HGF,HSD3B7,HSF1,IFRD1,INSIG1,Irs3,KDM3A,LIPC,LIPE,LPGAT1,LPIN1,MFSD2A,MID1IP1,NEU1,OGT,OSBPL8,PCK2,PDE3B,PDK2,PFKFB1,PIK3R1,PLIN2,PNPLA2,PNPLA8,PPARGC1A,PRDX5,PRKAA2,PRKAR2B,PTEN,RXRG,SCAP,SLC22A1,SLC37A4,SMPD1,SOAT2…
Uptake of lipid	2.02e-06	-0.354	33	ABCA1,AHR,ANKRD23,APOA1,APOA4,ATP11C,BMAL1,BSG,CD14,CYP7A1,CYP8B1,FAAH,FOXO1,HSD3B7,IL33,LIPC,LIPE,MFGE8,MSR1,NCOA2,PLIN2,PNPLA2,PPARGC1A,RARRES2,SLC22A7,SLC22A8,SLC27A5,SLC38A2,SLC9A3R2,SOAT2,STAR,TLR4,TTC39B
Concentration of cholesterol	4.91e-09	-0.409	65	ABCA1,ADCY1,AGT,AHR,Akr1b7,APOA1,APOA4,AQP8,AR,ARHGDIA,ASGR1,ATP1A1,ATP8B1,B4GALNT1,BAMBI,BMAL1,BSCL2,CYBB,CYP1B1,CYP7A1,CYP8B1,DENND5B,EGLN2,EPM2A,ERG28,FOXO1,FOXO3,FUCA1,G6PC3,GBP5,GSK3B,HGF,HNF1A,HSF1,ICAM1,IL33,INSIG1,KDM3A,KPNA1,LIPC,LIPE,LPGAT1,MSR1,NEU1,PEX2,PLIN2,PPARGC1A,PRKAA2,PRKAR2B,ROCK2,SCAP,SLC2A8,SLC37A4,SMPD1,SOAT1,SOAT2,STAR,STARD10,STARD5,SULT2B1,THRB,TM6SF2,UHMK1,WDFY2,ZBTB16
Steroid metabolism	1.1e-08	-0.54	53	ABCA1,ACAA1,ACSL4,AGT,AKR1C4,APOA1,APOA4,AQP8,ATP8B1,BSCL2,CREB1,CYP11A1,CYP17A1,CYP1B1,CYP21A2,CYP51A1,CYP7A1,CYP7B1,CYP8B1,DHRS4,ENO1,ERG28,FGFR4,FOXA2,GATA4,HGF,HNF1A,HSD17B8,Hsd3b1,HSD3B7,INSIG1,LIPC,LIPE,MVK,NDUFA13,PEX2,PIP4P1,PMVK,PPARGC1A,RNF5,SCAP,SLC27A5,SLC37A4,SMPD1,SOAT1,SOAT2,STAR,STS,SULT2B1,THEM6,TM7SF2,TP53,UGT2B11
Metabolism of terpenoid	2.48e-10	-0.59	64	ABCA1,ACAA1,ACSL4,AGT,AHR,AKR1C4,APC,APOA1,APOA4,AQP8,ATP8B1,BSCL2,CREB1,CYP11A1,CYP17A1,CYP1B1,CYP21A2,CYP4F12,CYP51A1,CYP7A1,CYP7B1,CYP8B1,DHRS4,DPAGT1,ENO1,ERG28,FGFR4,FOXA2,FOXO1,GATA4,HGF,HNF1A,HSD17B8,Hsd3b1,HSD3B7,INSIG1,LIPC,LIPE,MVK,NDUFA13,PEX2,PIP4P1,PMVK,PPARGC1A,PRMT3,RARG,RARRES2,RDH11,Rdh7,RNF5,SCAP,SLC27A5,SLC37A4,SMPD1,SOAT1,SOAT2,STAR,STS,SULT2B1,THEM6,TM7SF2,TP53,TTPA,UGT2B11
Catabolism of lipid	3e-06	-0.803	30	ACADS,ACADVL,ACSL4,AHR,APOA4,ARSA,ASAH1,CYP1B1,CYP4F12,CYP7A1,FAAH,FCGR2B,HEXA,HSD3B7,LIPC,LIPE,LPIN1,LYPLA2,NAGA,PLA2G4A,PNPLA2,PNPLA8,PSAP,PTEN,SACM1L,SMPD1,SMPD2,STS,TFEB,VPS54
Metabolism of membrane lipid derivative	1.12e-12	-0.846	90	ABCA1,ACSL4,AGPAT1,AGT,AJUBA,ALOX15,APOA1,APOA4,AQP8,ARF1,ARSA,ASAH1,B4GALNT1,BAK1,BAX,BSCL2,CDIPT,CERS6,CHKB,CUX1,CYP11A1,CYP1B1,CYP21A2,CYP51A1,CYP7A1,CYP7B1,CYP8B1,ENO1,ERG28,FAR1,FCGR2B,FGFR4,G0S2,GLTP,HEXA,HNF1A,HSD3B7,INPP4B,INSIG1,IQGAP1,LIPC,LIPE,LPGAT1,LPIN1,LYPLA2,MFSD2A,MTMR6,MVK,NCOA2,NCOA3,NGFR,ORMDL3,PEX2,PGAP1,PGP,PIGA,PIGO,PIK3R1,PIP4P1,PITPNM1,PLA2G4A,PLPP2,PLPP3,PMVK,PNPLA8,PSAP…
Transport of lipid	4.36e-09	-0.855	51	ABCA1,ACSL4,ADCY1,AKR1C4,ALOX15,APOA1,APOA4,APOC2,APOC4,AQP8,ARHGEF12,ATP10D,ATP11C,ATP8A1,ATP8B1,CD14,CLU,CRAT,CYP7A1,HNF1A,IL33,LBP,LIPC,LIPE,LRP10,MFSD2A,MSR1,OSBPL8,PITPNC1,PITPNM1,PLIN2,RXRB,SEC13,SLC13A3,SLC22A1,SLC22A7,SLC22A8,SLC27A5,SLC38A2,SLC6A13,SLC9A3R1,SLC9A3R2,SMPD1,SNTB1,SOAT1,SOAT2,SPNS1,STAR,STARD5,TP53,TTC39B
Metabolism of sterol	3.32e-09	-0.975	32	ABCA1,APOA1,APOA4,AQP8,CYP11A1,CYP1B1,CYP21A2,CYP51A1,CYP7A1,CYP7B1,CYP8B1,ENO1,ERG28,FGFR4,HNF1A,HSD3B7,INSIG1,LIPC,MVK,PEX2,PIP4P1,PMVK,RNF5,SCAP,SMPD1,SOAT1,SOAT2,STAR,SULT2B1,THEM6,TM7SF2,TP53
Metabolism of cholesterol	1.64e-08	-0.975	29	ABCA1,APOA1,APOA4,AQP8,CYP11A1,CYP51A1,CYP7A1,CYP7B1,CYP8B1,ENO1,ERG28,HNF1A,HSD3B7,INSIG1,LIPC,MVK,PEX2,PIP4P1,PMVK,RNF5,SCAP,SMPD1,SOAT1,SOAT2,STAR,SULT2B1,THEM6,TM7SF2,TP53
Lipolysis	3.82e-06	-1.454	42	ACAA1,ACOT8,ACVR1C,AGT,APOA1,APOC2,ARSA,ASAH1,BSCL2,CERS6,CUX1,CYP11A1,CYP17A1,EIF4EBP1,FAAH,FOXO1,G0S2,GPCPD1,HEXA,LIPC,LIPE,MTMR6,NGFR,OGT,PAFAH2,PDE3B,PIP4P1,PLA2G4A,PLCE1,PLCL1,PLIN2,PLPP3,PNPLA2,PRKAA2,PRKAR2B,PSAP,RAMP2,RARRES2,RGS4,RPS6KA3,SMPD1,SMPD2

## Sheet: Supplemental Table 6
Supplemental Table 6. Acrolein-induced changes in metabolic signaling pathways in the liver (shown in Figure 6). Tables show Log2FC (absolute FC >20%) and adj p-value (<0.1) for each gene within pathway.
Insulin Receptor Signaling
Symbol	Entrez Gene Name	Log2FC	adj. p-value
PIK3R1	phosphoinositide-3-kinase regulatory subunit 1	0.982	0.00014
PTEN	phosphatase and tensin homolog	0.854	0.00361
FOXO1	forkhead box O1	0.847	0.0208
PRKAR2B	protein kinase cAMP-dependent type II regulatory subunit beta	0.832	0.0732
CBL	Cbl proto-oncogene	0.807	0.0481
EPM2A	EPM2A glucan phosphatase, laforin	0.767	0.0981
GSK3B	glycogen synthase kinase 3 beta	0.69	0.0501
PDPK1	3-phosphoinositide dependent protein kinase 1	0.671	0.0711
PRKAR2A	protein kinase cAMP-dependent type II regulatory subunit alpha	0.59	0.0813
FOXO3	forkhead box O3	0.588	0.0892
SYNJ1	synaptojanin 1	0.543	0.0876
PDE3B	phosphodiesterase 3B	0.428	0.0999
MAPK3	mitogen-activated protein kinase 3	-0.379	0.0926
PIK3R2	phosphoinositide-3-kinase regulatory subunit 2	-0.494	0.0955
GYS1	glycogen synthase 1	-0.6	0.0848
LIPE	lipase E, hormone sensitive type	-0.606	0.07
EIF4EBP1	eukaryotic translation initiation factor 4E binding protein 1	-0.748	0.0323
Irs3	insulin receptor substrate 3	-0.866	0.0218
FXR Activation
Symbol	Entrez Gene Name	Log2FC	adj. p-value
CYP7A1	cytochrome P450 family 7 subfamily A member 1	1.386	0.000124
PPARGC1A	PPARG coactivator 1 alpha	1.052	0.0129
FOXO1	forkhead box O1	0.847	0.0208
IL33	interleukin 33	0.543	0.0407
CYP8B1	cytochrome P450 family 8 subfamily B member 1	0.514	0.0572
CREBBP	CREB binding protein	0.48	0.0878
FETUB	fetuin B	-0.41	0.0873
CLU	clusterin	-0.425	0.0912
FGFR4	fibroblast growth factor receptor 4	-0.448	0.0878
APOC4	apolipoprotein C4	-0.503	0.0777
SLC27A5	solute carrier family 27 member 5	-0.503	0.0346
PCK2	phosphoenolpyruvate carboxykinase 2, mitochondrial	-0.514	0.0941
AMBP	alpha-1-microglobulinbikunin precursor	-0.522	0.0507
HNF1A	HNF1 homeobox A	-0.542	0.069
APOA4	apolipoprotein A4	-0.554	0.0741
LIPC	lipase C, hepatic type	-0.561	0.0372
AGT	angiotensinogen	-0.624	0.0407
FOXA3	forkhead box A3	-0.657	0.0538
APOC2	apolipoprotein C2	-0.833	0.00839
APOA1	apolipoprotein A1	-0.851	0.00642
FOXA2	forkhead box A2	-0.857	0.0425
SLC22A7	solute carrier family 22 member 7	-0.943	0.00722
G6PC3	glucose-6-phosphatase catalytic subunit 3	-1.049	0.00762
PPARa Activation
Symbol	Entrez Gene Name	Log2FC	adj. p-value
PPARGC1A	PPARG coactivator 1 alpha	1.052	0.0129
ACVR1C	activin A receptor type 1C	0.948	0.0102
IL1R1	interleukin 1 receptor type 1	0.852	0.0289
PRKAR2B	protein kinase cAMP-dependent type II regulatory subunit beta	0.832	0.0732
REL	REL proto-oncogene, NF-kB subunit	0.815	0.0323
NCOA3	nuclear receptor coactivator 3	0.78	0.0221
IKBKG	inhibitor of nuclear factor kappa B kinase regulatory subunit gamma	0.753	0.0183
PRKAA2	protein kinase AMP-activated catalytic subunit alpha 2	0.729	0.0607
PLCL1	phospholipase C like 1 (inactive)	0.636	0.0925
ACVR2A	activin A receptor type 2A	0.618	0.0572
ADCY1	adenylate cyclase 1	0.615	0.0754
PRKAR2A	protein kinase cAMP-dependent type II regulatory subunit alpha	0.59	0.0813
PLCE1	phospholipase C epsilon 1	0.581	0.0835
ABCA1	ATP binding cassette subfamily A member 1	0.572	0.066
CREBBP	CREB binding protein	0.48	0.0878
NCOA6	nuclear receptor coactivator 6	0.469	0.0657
MAPK3	mitogen-activated protein kinase 3	-0.379	0.0926
ITGB5	integrin subunit beta 5	-0.475	0.0483
RELA	RELA proto-oncogene, NF-kB subunit	-0.48	0.0423
APOA1	apolipoprotein A1	-0.851	0.00642
ACAA1	acetyl-CoA acyltransferase 1	-0.868	0.0218

## Sheet: Supplemental Table 7
Supplemental Table 7. Acrolein-induced changes in inflammation signaling pathways in the liver pertaining to acute phase response, Nrf2-mediated oxidative stress, glucocorticoid receptor, and PI3K/AKT signaling (shown in Supplemental Figure 3). Tables show Log2FC (absolute FC >20%) and adj p-value (<0.1) for each gene within pathway.
Acute Phase Response Signaling
Symbol	Entrez Gene Name	Log2FC	adj. p-value
TCF4	transcription factor 4	1.096	1.39e-06
PIK3R1	phosphoinositide-3-kinase regulatory subunit 1	0.982	0.00014
IL1R1	interleukin 1 receptor type 1	0.852	0.0289
REL	REL proto-oncogene, NF-kB subunit	0.815	0.0323
IKBKG	inhibitor of nuclear factor kappa B kinase regulatory subunit gamma	0.753	0.0183
IL6R	interleukin 6 receptor	0.671	0.0215
PDPK1	3-phosphoinositide dependent protein kinase 1	0.671	0.0711
OSMR	oncostatin M receptor	0.567	0.097
IL33	interleukin 33	0.543	0.0407
MAPK3	mitogen-activated protein kinase 3	-0.379	0.0926
LBP	lipopolysaccharide binding protein	-0.458	0.0607
RELA	RELA proto-oncogene, NF-kB subunit	-0.48	0.0423
PIK3R2	phosphoinositide-3-kinase regulatory subunit 2	-0.494	0.0955
AMBP	alpha-1-microglobulinbikunin precursor	-0.522	0.0507
HNF1A	HNF1 homeobox A	-0.542	0.069
TRADD	TNFRSF1A associated via death domain	-0.544	0.0878
TAB1	TGF-beta activated kinase 1 (MAP3K7) binding protein 1	-0.587	0.0949
AGT	angiotensinogen	-0.624	0.0407
NGFR	nerve growth factor receptor	-0.725	0.0192
FTL	ferritin light chain	-0.781	0.099
APOA1	apolipoprotein A1	-0.851	0.00642
Nrf2-mediated Oxidative Stress
Symbol	Entrez Gene Name	Log2FC	adj. p-value
PIK3R1	phosphoinositide-3-kinase regulatory subunit 1	0.982	0.00014
BACH1	BTB domain and CNC homolog 1	0.875	0.0454
GSK3B	glycogen synthase kinase 3 beta	0.69	0.0501
ENC1	ectodermal-neural cortex 1	0.643	0.0836
CREBBP	CREB binding protein	0.48	0.0878
DNAJC13	DnaJ heat shock protein family (Hsp40) member C13	0.449	0.0307
DNAJC10	DnaJ heat shock protein family (Hsp40) member C10	0.324	0.0741
CYP2F1	cytochrome P450 family 2 subfamily F member 1	-0.358	0.051
MAPK3	mitogen-activated protein kinase 3	-0.379	0.0926
Cyp2t4	cytochrome P450, family 2, subfamily t, polypeptide 4	-0.387	0.0896
ACTA1	actin alpha 1, skeletal muscle	-0.387	0.00254
DNAJB12	DnaJ heat shock protein family (Hsp40) member B12	-0.412	0.0801
PPIB	peptidylprolyl isomerase B	-0.434	0.0535
Cyp2d1/Cyp2d5	cytochrome P450, family 2, subfamily d, polypeptide 1	-0.457	0.046
PIK3R2	phosphoinositide-3-kinase regulatory subunit 2	-0.494	0.0955
Cyp2d22	cytochrome P450, family 2, subfamily d, polypeptide 22	-0.515	0.0686
Cyp4a14	cytochrome P450, family 4, subfamily a, polypeptide 14	-0.55	0.0683
AKR1A1	aldo-keto reductase family 1 member A1	-0.562	0.0162
AKR7A2	aldo-keto reductase family 7 member A2	-0.584	0.0161
DNAJB5	DnaJ heat shock protein family (Hsp40) member B5	-0.596	0.0473
JUND	JunD proto-oncogene, AP-1 transcription factor subunit	-0.752	0.0102
ERP29	endoplasmic reticulum protein 29	-0.781	0.0373
FTL	ferritin light chain	-0.781	0.099
Glucocorticoid Receptor Signaling
Symbol	Entrez Gene Name	Log2FC	adj. p-value
IL7R	interleukin 7 receptor	0.99	0.00306
PIK3R1	phosphoinositide-3-kinase regulatory subunit 1	0.982	0.00014
AR	androgen receptor	0.857	0.0506
IL1R1	interleukin 1 receptor type 1	0.852	0.0289
NCOA3	nuclear receptor coactivator 3	0.78	0.0221
GTF2A1	general transcription factor IIA subunit 1	0.771	0.0147
IKBKG	inhibitor of nuclear factor kappa B kinase regulatory subunit gamma	0.753	0.0183
BRCA1	BRCA1 DNA repair associated	0.737	0.0326
PRKAA2	protein kinase AMP-activated catalytic subunit alpha 2	0.729	0.0607
NFAT5	nuclear factor of activated T cells 5	0.713	0.0613
IL6R	interleukin 6 receptor	0.671	0.0215
NCOA2	nuclear receptor coactivator 2	0.651	0.0815
MED14	mediator complex subunit 14	0.642	0.0889
CREB1	cAMP responsive element binding protein 1	0.611	0.0834
IL13RA1	interleukin 13 receptor subunit alpha 1	0.604	0.0154
FOXO3	forkhead box O3	0.588	0.0892
GABPA	GA binding protein transcription factor subunit alpha	0.583	0.0572
TAF1	TATA-box binding protein associated factor 1	0.579	0.064
HLTF	helicase like transcription factor	0.56	0.0409
PLA2G4A	phospholipase A2 group IVA	0.555	0.0649
TAF2	TATA-box binding protein associated factor 2	0.515	0.0548
BCL2L11	BCL2 like 11	0.499	0.0991
CCNH	cyclin H	0.491	0.0775
GTF2H1	general transcription factor IIH subunit 1	0.481	0.0651
CREBBP	CREB binding protein	0.48	0.0878
NCOA1	nuclear receptor coactivator 1	0.472	0.0485
NDUFAF1	NADH:ubiquinone oxidoreductase complex assembly factor 1	0.47	0.0714
MAPK3	mitogen-activated protein kinase 3	-0.379	0.0926
RXRG	retinoid X receptor gamma	-0.462	0.0449
RELA	RELA proto-oncogene, NF-kB subunit	-0.48	0.0423
PIK3R2	phosphoinositide-3-kinase regulatory subunit 2	-0.494	0.0955
NDUFV1	NADH:ubiquinone oxidoreductase core subunit V1	-0.506	0.0707
ATP5F1A	ATP synthase F1 subunit alpha	-0.508	0.0701
PCK2	phosphoenolpyruvate carboxykinase 2, mitochondrial	-0.514	0.0941
SRA1	steroid receptor RNA activator 1	-0.52	0.0688
TAF6L	TATA-box binding protein associated factor 6 like	-0.523	0.0753
PFKFB1	6-phosphofructo-2-kinasefructose-2,6-biphosphatase 1	-0.524	0.0967
NDUFA2	NADH:ubiquinone oxidoreductase subunit A2	-0.526	0.0747
NDUFS3	NADH:ubiquinone oxidoreductase core subunit S3	-0.529	0.0875
NDUFS7	NADH:ubiquinone oxidoreductase core subunit S7	-0.573	0.0486
FKBP4	FKBP prolyl isomerase 4	-0.575	0.0222
RXRB	retinoid X receptor beta	-0.578	0.0588
TAB1	TGF-beta activated kinase 1 (MAP3K7) binding protein 1	-0.587	0.0949
SLC37A4	solute carrier family 37 member 4	-0.613	0.0272
ATP5F1D	ATP synthase F1 subunit delta	-0.62	0.0718
AGT	angiotensinogen	-0.624	0.0407
SDHC	succinate dehydrogenase complex subunit C	-0.644	0.00154
NDUFA8	NADH:ubiquinone oxidoreductase subunit A8	-0.652	0.0425
ICAM1	intercellular adhesion molecule 1	-0.669	0.0454
GTF2H4	general transcription factor IIH subunit 4	-0.677	0.0373
RARG	retinoic acid receptor gamma	-0.686	0.0664
HLA-DQB1	major histocompatibility complex, class II, DQ beta 1	-0.732	0.0194
IL11RA	interleukin 11 receptor subunit alpha	-0.772	0.0259
GTF2F1	general transcription factor IIF subunit 1	-0.926	0.0444
NDUFA13	NADH:ubiquinone oxidoreductase subunit A13	-1.13	0.000124
Hsd3b1	hydroxy-delta-5-steroid dehydrogenase, 3 beta- and steroid delta-isomerase 1	2.033	2.43e-07
CYP21A2	cytochrome P450 family 21 subfamily A member 2	1.793	5.14e-06
CYP17A1	cytochrome P450 family 17 subfamily A member 1	-0.765	0.0377
HSD3B7	hydroxy-delta-5-steroid dehydrogenase, 3 beta- and steroid delta-isomerase 7	-0.851	0.0223
PI3K/AKT Signaling
Symbol	Entrez Gene Name	Log2FC	adj. p-value
PPP2R2B	protein phosphatase 2 regulatory subunit Bbeta	1.257	0.00426
IL7R	interleukin 7 receptor	0.99	0.00306
PIK3R1	phosphoinositide-3-kinase regulatory subunit 1	0.982	0.00014
ITGA4	integrin subunit alpha 4	0.97	0.0227
PTEN	phosphatase and tensin homolog	0.854	0.00361
IL1R1	interleukin 1 receptor type 1	0.852	0.0289
FOXO1	forkhead box O1	0.847	0.0208
REL	REL proto-oncogene, NF-kB subunit	0.815	0.0323
EPM2A	EPM2A glucan phosphatase, laforin	0.767	0.0981
IKBKG	inhibitor of nuclear factor kappa B kinase regulatory subunit gamma	0.753	0.0183
GSK3B	glycogen synthase kinase 3 beta	0.69	0.0501
IL6R	interleukin 6 receptor	0.671	0.0215
PDPK1	3-phosphoinositide dependent protein kinase 1	0.671	0.0711
PPP2R3A	protein phosphatase 2 regulatory subunit B''alpha	0.605	0.0568
IL13RA1	interleukin 13 receptor subunit alpha 1	0.604	0.0154
FOXO3	forkhead box O3	0.588	0.0892
SYNJ1	synaptojanin 1	0.543	0.0876
MAPK3	mitogen-activated protein kinase 3	-0.379	0.0926
ITGB5	integrin subunit beta 5	-0.475	0.0483
RELA	RELA proto-oncogene, NF-kB subunit	-0.48	0.0423
PIK3R2	phosphoinositide-3-kinase regulatory subunit 2	-0.494	0.0955
TP53	tumor protein p53	-0.514	0.0422
ITGA3	integrin subunit alpha 3	-0.589	0.0741
GYS1	glycogen synthase 1	-0.6	0.0848
EIF4EBP1	eukaryotic translation initiation factor 4E binding protein 1	-0.748	0.0323
IL11RA	interleukin 11 receptor subunit alpha	-0.772	0.0259

## Sheet: Supplemental Table 8
Supplemental Table 8. Acrolein-induced changes in cellular signaling pathways in the liver pertaining to cell cycle regulation, autophagy, mTOR signaling, and mitochondrial dysfunction (shown in Supplemental Figure 4). Tables show Log2FC (absolute FC >20%) and adj p-value (<0.1) for each gene within pathway.
Cell Cycle Regulation
Symbol	Entrez Gene Name	Log2FC	adj. p-value
PPP2R2B	protein phosphatase 2 regulatory subunit Bbeta	1.257	0.00426
CDK6	cyclin dependent kinase 6	0.695	0.0822
GSK3B	glycogen synthase kinase 3 beta	0.69	0.0501
HDAC9	histone deacetylase 9	0.647	0.078
PPP2R3A	protein phosphatase 2 regulatory subunit B''alpha	0.605	0.0568
CCND2	cyclin D2	0.576	0.0262
CCNH	cyclin H	0.491	0.0775
CUL1	cullin 1	0.442	0.0748
CDK4	cyclin dependent kinase 4	-0.486	0.0202
TP53	tumor protein p53	-0.514	0.0422
HDAC5	histone deacetylase 5	-0.543	0.084
CCND3	cyclin D3	-0.598	0.0886
Autophagy
Symbol	Entrez Gene Name	Log2FC	adj. p-value
PPP2R2B	protein phosphatase 2 regulatory subunit Bbeta	1.257	0.00426
PIK3R1	phosphoinositide-3-kinase regulatory subunit 1	0.982	0.00014
TLR4	toll like receptor 4	0.872	0.00787
PTEN	phosphatase and tensin homolog	0.854	0.00361
FOXO1	forkhead box O1	0.847	0.0208
PRKAR2B	protein kinase cAMP-dependent type II regulatory subunit beta	0.832	0.0732
PRKAA2	protein kinase AMP-activated catalytic subunit alpha 2	0.729	0.0607
GSK3B	glycogen synthase kinase 3 beta	0.69	0.0501
RB1CC1	RB1 inducible coiled-coil 1	0.671	0.0233
HGF	hepatocyte growth factor	0.619	0.0941
CREB1	cAMP responsive element binding protein 1	0.611	0.0834
PPP2R3A	protein phosphatase 2 regulatory subunit B''alpha	0.605	0.0568
PRKAR2A	protein kinase cAMP-dependent type II regulatory subunit alpha	0.59	0.0813
FOXO3	forkhead box O3	0.588	0.0892
CREBBP	CREB binding protein	0.48	0.0878
HIF1A	hypoxia inducible factor 1 subunit alpha	0.479	0.0726
MAPK3	mitogen-activated protein kinase 3	-0.379	0.0926
GABARAPL1	GABA type A receptor associated protein like 1	-0.424	0.0703
PIK3R2	phosphoinositide-3-kinase regulatory subunit 2	-0.494	0.0955
TP53	tumor protein p53	-0.514	0.0422
DDIT3	DNA damage inducible transcript 3	-0.632	0.094
GABARAP	GABA type A receptor-associated protein	-0.664	0.0239
NGFR	nerve growth factor receptor	-0.725	0.0192
VAMP8	vesicle associated membrane protein 8	-0.725	0.0222
DAPK3	death associated protein kinase 3	-0.744	0.0326
ATG101	autophagy related 101	-0.827	0.000886
TFEB	transcription factor EB	-0.883	0.0177
mTOR Signaling
Symbol	Entrez Gene Name	Log2FC	adj. p-value
PPP2R2B	protein phosphatase 2 regulatory subunit Bbeta	1.257	0.00426
PIK3R1	phosphoinositide-3-kinase regulatory subunit 1	0.982	0.00014
PRKAA2	protein kinase AMP-activated catalytic subunit alpha 2	0.729	0.0607
RPS6KA3	ribosomal protein S6 kinase A3	0.675	0.0506
PDPK1	3-phosphoinositide dependent protein kinase 1	0.671	0.0711
PPP2R3A	protein phosphatase 2 regulatory subunit B''alpha	0.605	0.0568
HIF1A	hypoxia inducible factor 1 subunit alpha	0.479	0.0726
MAPK3	mitogen-activated protein kinase 3	-0.379	0.0926
RND2	Rho family GTPase 2	-0.445	0.0922
RPS6KA4	ribosomal protein S6 kinase A4	-0.461	0.0834
EIF3I	eukaryotic translation initiation factor 3 subunit I	-0.491	0.057
PIK3R2	phosphoinositide-3-kinase regulatory subunit 2	-0.494	0.0955
RPS14	ribosomal protein S14	-0.587	0.0372
RPS23	ribosomal protein S23	-0.6	0.0725
RPS3	ribosomal protein S3	-0.604	0.00939
RPS10	ribosomal protein S10	-0.62	0.0822
RPS16	ribosomal protein S16	-0.667	0.0992
PLD3	phospholipase D family member 3	-0.717	0.0292
EIF4EBP1	eukaryotic translation initiation factor 4E binding protein 1	-0.748	0.0323
RPS7	ribosomal protein S7	-0.781	0.0109
RHOD	ras homolog family member D	-0.891	0.024
RPS27	ribosomal protein S27	-1.02	0.0208
Mitochondrial Dysfunction
Symbol	Entrez Gene Name	Log2FC	adj. p-value
PPARGC1A	PPARG coactivator 1 alpha	1.052	0.0129
PIK3R1	phosphoinositide-3-kinase regulatory subunit 1	0.982	0.00014
PRKAR2B	protein kinase cAMP-dependent type II regulatory subunit beta	0.832	0.0732
PRKAA2	protein kinase AMP-activated catalytic subunit alpha 2	0.729	0.0607
CAMK2D	calciumcalmodulin dependent protein kinase II delta	0.623	0.0702
CREB1	cAMP responsive element binding protein 1	0.611	0.0834
PRKAR2A	protein kinase cAMP-dependent type II regulatory subunit alpha	0.59	0.0813
CREBBP	CREB binding protein	0.48	0.0878
NDUFAF1	NADH:ubiquinone oxidoreductase complex assembly factor 1	0.47	0.0714
ATP1A1	ATPase Na+K+ transporting subunit alpha 1	-0.406	0.0835
PPIF	peptidylprolyl isomerase F	-0.487	0.0719
PIK3R2	phosphoinositide-3-kinase regulatory subunit 2	-0.494	0.0955
NDUFV1	NADH:ubiquinone oxidoreductase core subunit V1	-0.506	0.0707
ATP5F1A	ATP synthase F1 subunit alpha	-0.508	0.0701
TP53	tumor protein p53	-0.514	0.0422
NDUFA2	NADH:ubiquinone oxidoreductase subunit A2	-0.526	0.0747
NDUFS3	NADH:ubiquinone oxidoreductase core subunit S3	-0.529	0.0875
NDUFS7	NADH:ubiquinone oxidoreductase core subunit S7	-0.573	0.0486
IDH2	isocitrate dehydrogenase (NADP(+)) 2	-0.592	0.0427
Aph1c	aph1 homolog C, gamma secretase subunit	-0.62	0.0475
ATP5F1D	ATP synthase F1 subunit delta	-0.62	0.0718
APH1A	aph-1 homolog A, gamma-secretase subunit	-0.627	0.0377
CAPN10	calpain 10	-0.64	0.0686
BAX	BCL2 associated X, apoptosis regulator	-0.642	0.064
SDHC	succinate dehydrogenase complex subunit C	-0.644	0.00154
NDUFA8	NADH:ubiquinone oxidoreductase subunit A8	-0.652	0.0425
Gstt1	glutathione S-transferase, theta 1	-0.654	0.06
ATP5MC3	ATP synthase membrane subunit c locus 3	-0.66	0.00371
CAPN1	calpain 1	-0.663	0.0433
HSF1	heat shock transcription factor 1	-0.693	0.00743
COX4I1	cytochrome c oxidase subunit 4I1	-0.713	0.0267
ATP1B2	ATPase Na+K+ transporting subunit beta 2	-0.763	0.0859
FIS1	fission, mitochondrial 1	-0.771	0.0454
COX6A1	cytochrome c oxidase subunit 6A1	-0.797	0.0131
NDUFA13	NADH:ubiquinone oxidoreductase subunit A13	-1.13	0.000124
